# Supplementary material for: Dehydro­abietic acid
Source: Acta Crystallogr Sect E Struct Rep Online. 2009 Sep 9;65(Pt 10):o2402. doi: 10.1107/S1600536809035600 (PMC2970241; doi:10.1107/S1600536809035600)
Supplement: Supplementary file 2 [file e-65-o2402-Isup2.hkl]

# 
# h,k,l, Fc-squared, Fo-squared, sigma(Fo-squared) and status flag 
# 
data_I
_shelx_title '    R in P2(1)' 
_shelx_refln_list_code          4 
_shelx_F_calc_maximum      154.73 
_exptl_crystal_F_000       656.00 
_reflns_d_resolution_high  0.8361 
 
loop_ 
 _symmetry_equiv_pos_as_xyz 
 'x, y, z' 
 '-x, y+1/2, -z' 
 
_cell_length_a    11.7380 
_cell_length_b    11.8750 
_cell_length_c    13.6540 
_cell_angle_alpha  90.000 
_cell_angle_beta  107.500 
_cell_angle_gamma  90.000 
 
_shelx_F_squared_multiplier     1.000 
 
loop_ 
 _refln_index_h 
 _refln_index_k 
 _refln_index_l 
 _refln_F_squared_calc 
 _refln_F_squared_meas 
 _refln_F_squared_sigma 
 _refln_observed_status 
   1   0   0        3.62        4.87      0.76 o 
   2   0   0     7086.96     7498.24     57.87 o 
   3   0   0       42.58       35.53      0.99 o 
   4   0   0       26.57       18.90      0.72 o 
   5   0   0      153.84      157.50      3.39 o 
   6   0   0      635.77      619.30      5.63 o 
   7   0   0       15.69       10.51      1.89 o 
   8   0   0       82.06       83.55      3.89 o 
   9   0   0       15.40        5.53      2.74 o 
  10   0   0      174.65      160.74      2.68 o 
  11   0   0        3.05        4.80      3.21 o 
  12   0   0       43.66       33.08      3.97 o 
  13   0   0        3.60        0.18      3.25 o 
   1   1   0     1552.12     1647.95     29.26 o 
   2   1   0     8958.89     9745.01     78.17 o 
   3   1   0     1660.76     1679.93      8.72 o 
   4   1   0      699.92      659.00      6.47 o 
   5   1   0      151.63      174.70      4.35 o 
   6   1   0       27.38       39.34      2.61 o 
   7   1   0        5.33        6.23      2.60 o 
   8   1   0       23.68       23.40      3.24 o 
   9   1   0       82.99       79.93      4.78 o 
  10   1   0       29.10       32.16      4.30 o 
  11   1   0       41.33       45.08      5.16 o 
  12   1   0       10.81       14.08      4.44 o 
  13   1   0        4.11        0.00      4.25 o 
   0   2   0     4883.47     5571.80     58.64 o 
   1   2   0      489.15      456.07      3.19 o 
   2   2   0     3805.70     3894.54     53.58 o 
   3   2   0     1017.11     1110.82      8.09 o 
   4   2   0      908.77      885.42      5.80 o 
   5   2   0       67.68       93.21      3.40 o 
   6   2   0       93.60       85.88      2.62 o 
   7   2   0      256.31      317.29      6.58 o 
   8   2   0       51.70       64.57      4.69 o 
   9   2   0        6.14        1.22      3.86 o 
  10   2   0       12.91       16.37      4.50 o 
  11   2   0        8.46        0.93      4.80 o 
  12   2   0        2.98        2.04      4.93 o 
  13   2   0        1.16        1.06      4.48 o 
   1   3   0      340.81      281.96      3.91 o 
   2   3   0      957.64     1047.49      8.77 o 
   3   3   0     1201.15     1262.16      9.02 o 
   4   3   0       20.02       18.26      1.89 o 
   5   3   0      298.15      250.42      4.80 o 
   6   3   0        1.42        2.82      1.65 o 
   7   3   0        9.92       10.03      2.48 o 
   8   3   0       17.02       20.32      3.04 o 
   9   3   0        1.01        6.06      3.32 o 
  10   3   0        5.77       20.15      4.19 o 
  11   3   0       11.35        8.80      4.68 o 
  12   3   0        1.73        0.53      4.67 o 
  13   3   0        3.19        0.28      5.11 o 
   0   4   0     1256.81     1282.19     11.27 o 
   1   4   0      400.45      410.45      5.34 o 
   2   4   0      189.62      157.00      3.59 o 
   3   4   0       97.20      107.82      4.06 o 
   4   4   0      154.16      152.01      4.15 o 
   5   4   0        9.25        5.59      2.07 o 
   6   4   0        7.30       13.86      3.23 o 
   7   4   0       10.16       14.22      2.60 o 
   8   4   0       72.70       68.20      3.55 o 
   9   4   0        7.44        5.84      3.42 o 
  10   4   0       29.08       44.45      4.84 o 
  11   4   0        3.54        6.70      3.96 o 
  12   4   0       11.72       13.95      5.11 o 
   1   5   0     1088.80     1155.40      9.73 o 
   2   5   0      419.46      480.34      6.72 o 
   3   5   0      748.81      815.36     10.61 o 
   4   5   0       84.22       66.92      3.27 o 
   5   5   0       24.93       16.17      2.61 o 
   6   5   0       12.09       18.97      2.69 o 
   7   5   0      172.73      159.12      5.45 o 
   8   5   0       10.53       13.05      3.65 o 
   9   5   0       48.31       48.91      4.80 o 
  10   5   0       37.80       38.85      4.95 o 
  11   5   0        1.01        4.45      4.00 o 
  12   5   0       17.60       23.93      5.22 o 
   0   6   0     1677.12     1654.02     12.73 o 
   1   6   0      294.97      335.08      6.75 o 
   2   6   0      286.43      345.75      7.05 o 
   3   6   0      140.37      156.00      5.35 o 
   4   6   0      556.88      602.17      9.06 o 
   5   6   0      195.20      198.40      5.89 o 
   6   6   0       42.91       37.17      3.64 o 
   7   6   0       25.07       17.95      3.54 o 
   8   6   0      145.84      192.10      7.06 o 
   9   6   0       93.74      104.75      5.75 o 
  10   6   0       16.47       11.20      4.17 o 
  11   6   0       10.08       17.10      4.65 o 
  12   6   0       11.94        4.72      4.82 o 
   1   7   0       80.27       54.24      3.53 o 
   2   7   0       43.72       56.34      3.47 o 
   3   7   0        3.45        0.62      2.03 o 
   4   7   0       59.95       46.97      3.61 o 
   5   7   0        1.94        7.42      2.86 o 
   6   7   0       21.42       12.22      3.38 o 
   7   7   0        4.62        0.85      3.34 o 
   8   7   0       11.97       15.13      4.08 o 
   9   7   0        2.90        5.26      4.14 o 
  10   7   0       23.88       29.17      4.78 o 
  11   7   0        2.05        3.98      4.31 o 
   0   8   0      269.60      306.35      7.88 o 
   1   8   0      187.94      173.32      5.54 o 
   2   8   0      153.15      162.83      5.51 o 
   3   8   0       16.28       20.68      3.01 o 
   4   8   0       12.83        7.33      2.23 o 
   5   8   0        9.18       10.05      2.82 o 
   6   8   0        8.10       12.55      3.19 o 
   7   8   0        5.54        2.19      3.65 o 
   8   8   0        9.67        4.35      3.36 o 
   9   8   0        1.90        2.96      3.95 o 
  10   8   0        6.10        4.69      3.99 o 
  11   8   0        0.13        2.10      4.44 o 
   1   9   0       15.95       20.03      3.57 o 
   2   9   0      120.79      126.72      5.62 o 
   3   9   0       26.82       39.55      3.90 o 
   4   9   0       73.79       65.31      4.55 o 
   5   9   0       12.42        7.93      3.54 o 
   6   9   0       17.32       14.87      3.66 o 
   7   9   0        7.79        5.90      3.48 o 
   8   9   0        1.23        2.41      3.80 o 
   9   9   0       12.42       14.62      4.53 o 
  10   9   0        0.53        1.54      4.06 o 
   0  10   0       40.59       28.66      4.01 o 
   1  10   0       28.32       20.03      4.00 o 
   2  10   0        0.50        4.21      3.18 o 
   3  10   0      133.70      140.61      6.23 o 
   4  10   0       27.20       26.53      3.84 o 
   5  10   0       51.60       50.68      4.73 o 
   6  10   0        1.08        3.88      3.33 o 
   7  10   0       45.87       40.05      5.06 o 
   8  10   0        1.73        0.99      3.63 o 
   9  10   0        0.23        0.00      3.92 o 
   1  11   0       14.72       11.98      4.04 o 
   2  11   0        0.75        7.20      3.51 o 
   3  11   0       16.06       16.64      3.67 o 
   4  11   0        4.44        2.19      3.46 o 
   5  11   0        2.52        8.83      3.16 o 
   6  11   0        6.15        0.55      3.62 o 
   7  11   0        1.47        1.70      3.32 o 
   8  11   0        0.35        7.08      3.18 o 
   0  12   0       33.34       21.29      4.40 o 
   1  12   0        8.07        5.85      3.40 o 
   2  12   0       16.85       26.33      4.06 o 
   3  12   0        7.46        0.37      3.64 o 
   4  12   0        0.90        1.52      3.24 o 
   5  12   0        3.93        3.16      3.19 o 
   6  12   0        3.47        6.57      3.40 o 
   7  12   0        0.09        3.06      3.05 o 
   1  13   0        5.56        2.96      3.79 o 
   2  13   0        4.76        8.14      3.41 o 
   3  13   0        0.52        5.07      3.34 o 
   4  13   0        1.65        1.31      3.23 o 
   5  13   0        0.04        0.00      3.02 o 
   0  14   0        8.05        8.03      3.94 o 
   1  14   0        1.96        0.65      3.73 o 
   2  14   0        2.37        0.40      3.66 o 
 -13   0   1        1.76        4.46      4.18 o 
 -12   0   1        2.57        3.87      3.74 o 
 -11   0   1        0.40        6.76      3.55 o 
 -10   0   1        5.03        0.00      3.54 o 
  -9   0   1       10.62        9.08      3.05 o 
  -8   0   1      247.92      242.82      6.60 o 
  -7   0   1      103.77       81.04      2.13 o 
  -6   0   1     1117.77     1217.48     10.49 o 
  -5   0   1       49.67       38.95      1.96 o 
  -4   0   1      563.10      647.79      6.56 o 
  -3   0   1     1303.79     1216.09      5.51 o 
  -2   0   1     2081.73     1728.19     32.09 o 
  -1   0   1      354.68      423.52      2.83 o 
   0   0   1       24.37       24.28      0.65 o 
   1   0   1     3951.04     4272.90     47.38 o 
   2   0   1     3573.13     3326.66     45.38 o 
   3   0   1      111.16      135.63      2.65 o 
   4   0   1        3.76        1.77      0.99 o 
   5   0   1      405.74      393.49      5.59 o 
   6   0   1      339.75      340.55      5.85 o 
   7   0   1       45.65       34.95      2.97 o 
   8   0   1      175.27      173.76      5.40 o 
   9   0   1        1.10        0.87      2.78 o 
  10   0   1       35.37       32.33      3.68 o 
  11   0   1        0.20        3.37      3.37 o 
  12   0   1       31.89       26.06      4.11 o 
  13   0   1        6.42        1.85      3.58 o 
 -13   1   1        7.05       12.39      4.52 o 
 -12   1   1       10.15        2.28      4.90 o 
 -11   1   1       34.45       34.65      4.48 o 
 -10   1   1       72.27       77.43      5.09 o 
  -9   1   1       45.90       53.74      4.12 o 
  -8   1   1      230.34      203.69      5.66 o 
  -7   1   1      160.92      143.86      4.55 o 
  -6   1   1      470.16      448.18      8.17 o 
  -5   1   1      614.12      568.24      6.24 o 
  -4   1   1      987.48     1116.24      8.54 o 
  -3   1   1     1630.34     1786.60     41.29 o 
  -2   1   1    23941.73    25896.40    128.21 o 
  -1   1   1      190.87      234.75      2.71 o 
   0   1   1     6846.50     7268.84    302.51 o 
   1   1   1     2779.02     2883.62     36.65 o 
   2   1   1     2687.93     2405.06     39.58 o 
   3   1   1      803.59      810.67      5.52 o 
   4   1   1      195.86      177.94      2.22 o 
   5   1   1       63.27       68.43      2.79 o 
   6   1   1       60.53       52.55      2.35 o 
   7   1   1       36.10       45.28      3.41 o 
   8   1   1       18.08       23.41      3.39 o 
   9   1   1       11.42       11.89      3.48 o 
  10   1   1       46.42       69.90      5.41 o 
  11   1   1       15.80       12.04      4.39 o 
  12   1   1       19.21       17.26      4.57 o 
  13   1   1        0.95        1.61      4.12 o 
 -13   2   1        1.17        0.70      4.34 o 
 -12   2   1        4.38        1.35      4.33 o 
 -11   2   1       70.64       71.45      5.43 o 
 -10   2   1       16.10       30.12      4.02 o 
  -9   2   1        7.97       20.93      2.98 o 
  -8   2   1        9.73        3.78      2.54 o 
  -7   2   1      270.75      271.89      5.72 o 
  -6   2   1      258.09      231.55      4.86 o 
  -5   2   1      464.54      503.30      6.72 o 
  -4   2   1      115.94      100.85      2.17 o 
  -3   2   1      535.37      497.56      5.24 o 
  -2   2   1     1050.60     1089.06      6.95 o 
  -1   2   1     4723.25     5505.12     57.51 o 
   0   2   1     2521.35     2657.61    110.74 o 
   1   2   1      276.14      258.34      3.14 o 
   2   2   1       42.94       33.98      1.38 o 
   3   2   1     1577.83     1631.34      9.92 o 
   4   2   1      112.70      124.36      3.08 o 
   5   2   1       14.35       13.50      1.58 o 
   6   2   1       16.11        7.99      1.73 o 
   7   2   1        6.66        8.05      2.39 o 
   8   2   1       73.83       50.77      3.88 o 
   9   2   1        4.34        1.44      3.44 o 
  10   2   1       45.43       52.88      5.30 o 
  11   2   1        9.33       13.01      4.70 o 
  12   2   1       22.29       10.21      5.50 o 
 -13   3   1        1.99        5.65      4.04 o 
 -12   3   1       27.73       32.44      4.82 o 
 -11   3   1       14.34       18.34      4.28 o 
 -10   3   1       50.45       47.42      4.80 o 
  -9   3   1       58.78       60.52      4.50 o 
  -8   3   1       49.02       60.63      3.62 o 
  -7   3   1       58.47       49.85      3.00 o 
  -6   3   1      435.98      376.39      6.32 o 
  -5   3   1       23.48       32.27      2.62 o 
  -4   3   1      755.05      814.26      7.72 o 
  -3   3   1     2374.66     2284.70     11.79 o 
  -2   3   1      378.84      414.14      5.25 o 
  -1   3   1      696.43      712.49      5.89 o 
   0   3   1     6122.57     5967.04    243.30 o 
   1   3   1      995.30     1170.74      7.66 o 
   2   3   1      179.48      166.02      2.71 o 
   3   3   1      251.43      244.67      4.11 o 
   4   3   1      412.57      340.53      5.15 o 
   5   3   1      333.72      278.78      5.16 o 
   6   3   1       42.60       39.06      2.65 o 
   7   3   1      262.47      255.64      6.16 o 
   8   3   1       81.50       77.37      4.58 o 
   9   3   1       30.14       49.30      4.91 o 
  10   3   1       43.36       48.45      5.39 o 
  11   3   1        0.56        5.75      4.65 o 
  12   3   1        7.24        7.70      4.85 o 
 -13   4   1        0.64        3.00      4.14 o 
 -12   4   1       20.98       20.39      4.44 o 
 -11   4   1       16.73       15.06      4.14 o 
 -10   4   1       94.53      112.73      6.03 o 
  -9   4   1       85.74       87.45      4.98 o 
  -8   4   1       43.18       36.70      3.37 o 
  -7   4   1       37.24       43.13      3.72 o 
  -6   4   1      125.51      134.01      4.25 o 
  -5   4   1      142.59      132.52      3.95 o 
  -4   4   1      445.57      489.98      7.36 o 
  -3   4   1     1437.19     1641.11     10.77 o 
  -2   4   1      225.16      253.47      4.61 o 
  -1   4   1      229.68      286.95      5.31 o 
   0   4   1      197.61      236.72      3.96 o 
   1   4   1      571.16      662.99      7.76 o 
   2   4   1      449.39      446.53      5.74 o 
   3   4   1       71.85       81.89      2.96 o 
   4   4   1     1079.29     1100.30      9.86 o 
   5   4   1      254.19      285.06      5.63 o 
   6   4   1       39.58       36.02      2.82 o 
   7   4   1       58.31       69.22      3.75 o 
   8   4   1       90.22       73.96      4.70 o 
   9   4   1      101.97       88.23      5.43 o 
  10   4   1       19.98       32.42      4.80 o 
  11   4   1        5.40        5.05      5.05 o 
  12   4   1        5.35        8.76      4.57 o 
 -12   5   1        7.61       16.63      4.41 o 
 -11   5   1       23.72       27.09      4.23 o 
 -10   5   1       15.80       14.35      4.08 o 
  -9   5   1       72.20       69.72      4.81 o 
  -8   5   1       12.42       17.60      3.48 o 
  -7   5   1      238.42      221.64      5.93 o 
  -6   5   1      338.54      341.48      5.71 o 
  -5   5   1       47.56       47.24      2.78 o 
  -4   5   1      168.55      180.58      4.46 o 
  -3   5   1     1010.88     1132.25      9.83 o 
  -2   5   1     1870.45     2043.33     12.67 o 
  -1   5   1      350.46      404.43      5.96 o 
   0   5   1      127.14      164.84      6.54 o 
   1   5   1      212.44      241.46      4.69 o 
   2   5   1     1286.69     1364.11     10.84 o 
   3   5   1      308.05      374.41      6.16 o 
   4   5   1       98.05      100.10      3.07 o 
   5   5   1      217.25      227.02      5.48 o 
   6   5   1        7.65        5.08      2.12 o 
   7   5   1       57.31       53.44      3.90 o 
   8   5   1      268.98      231.58      7.40 o 
   9   5   1      103.17      103.15      6.28 o 
  10   5   1       43.64       63.43      5.51 o 
  11   5   1       41.65       39.15      5.58 o 
  12   5   1        9.78        3.99      5.37 o 
 -12   6   1       10.17        9.47      3.88 o 
 -11   6   1       25.73       16.28      4.35 o 
 -10   6   1       10.74       18.12      4.28 o 
  -9   6   1       30.65       34.63      4.46 o 
  -8   6   1       92.34       93.06      5.12 o 
  -7   6   1       51.24       56.59      3.85 o 
  -6   6   1       82.32       72.72      3.77 o 
  -5   6   1      119.04      122.15      4.29 o 
  -4   6   1      126.57      140.90      4.99 o 
  -3   6   1      166.16      184.30      4.67 o 
  -2   6   1       74.87       83.29      3.29 o 
  -1   6   1       56.57       68.54      4.12 o 
   0   6   1       36.21       35.46      3.92 o 
   1   6   1      210.48      241.09      6.10 o 
   2   6   1      133.83      109.90      3.88 o 
   3   6   1       61.99       43.11      2.96 o 
   4   6   1       29.73       30.46      2.86 o 
   5   6   1        3.24        1.41      2.52 o 
   6   6   1        7.80        9.64      2.80 o 
   7   6   1       33.87       32.49      4.07 o 
   8   6   1      145.27      138.23      6.41 o 
   9   6   1       16.25       22.83      4.28 o 
  10   6   1       23.65       24.73      4.42 o 
  11   6   1       14.12       19.62      4.86 o 
 -11   7   1        0.13        2.63      3.65 o 
 -10   7   1        6.30       12.29      3.94 o 
  -9   7   1        8.80        1.38      3.77 o 
  -8   7   1       41.95       35.58      4.15 o 
  -7   7   1       13.32       16.25      3.05 o 
  -6   7   1      116.53      114.27      4.02 o 
  -5   7   1       14.63       11.49      2.28 o 
  -4   7   1       18.03       24.39      2.54 o 
  -3   7   1        4.58        1.20      2.12 o 
  -2   7   1       88.86      114.15      4.07 o 
  -1   7   1       78.73       67.41      3.61 o 
   0   7   1       99.74       83.63      2.20 o 
   1   7   1       39.57       42.83      3.20 o 
   2   7   1      273.73      229.80      5.85 o 
   3   7   1       20.32       12.58      2.51 o 
   4   7   1        8.77       13.46      2.83 o 
   5   7   1       17.99       15.41      3.04 o 
   6   7   1       18.34       27.78      3.70 o 
   7   7   1       25.40       26.11      4.17 o 
   8   7   1        7.15        6.43      3.65 o 
   9   7   1        9.09        9.11      4.16 o 
  10   7   1        5.72        3.17      4.47 o 
  11   7   1        1.35        2.70      4.71 o 
 -11   8   1        2.89        3.59      3.63 o 
 -10   8   1        0.78        0.58      3.50 o 
  -9   8   1       30.68       14.43      3.65 o 
  -8   8   1        4.99       12.21      2.92 o 
  -7   8   1       27.88       22.88      3.21 o 
  -6   8   1        6.88        1.83      2.83 o 
  -5   8   1        8.83        5.31      2.67 o 
  -4   8   1      105.17       89.33      4.20 o 
  -3   8   1       13.69        7.26      2.50 o 
  -2   8   1       13.21       20.64      2.77 o 
  -1   8   1      133.99      118.47      4.87 o 
   0   8   1        6.92        6.59      1.83 o 
   1   8   1       10.14       18.21      2.75 o 
   2   8   1        9.61       10.83      2.10 o 
   3   8   1        8.12        7.02      2.78 o 
   4   8   1       21.86       19.95      2.95 o 
   5   8   1        0.44        3.02      2.86 o 
   6   8   1        2.64        0.35      3.11 o 
   7   8   1       16.35       26.76      3.88 o 
   8   8   1       17.67       24.41      4.22 o 
   9   8   1        6.49        7.30      3.91 o 
  10   8   1        4.75        3.67      4.00 o 
 -10   9   1        3.45        3.98      3.50 o 
  -9   9   1        4.45        2.36      3.33 o 
  -8   9   1        1.13        3.09      3.16 o 
  -7   9   1        3.55        5.84      2.94 o 
  -6   9   1        6.13       11.20      2.80 o 
  -5   9   1       22.60       25.15      3.16 o 
  -4   9   1       14.03        6.03      2.95 o 
  -3   9   1       26.14       31.47      3.44 o 
  -2   9   1       23.73       13.24      3.45 o 
  -1   9   1       79.96       90.96      4.93 o 
   0   9   1      117.55       94.18      3.64 o 
   1   9   1      236.29      220.02      7.05 o 
   2   9   1       35.28       52.55      4.39 o 
   3   9   1        2.73        6.77      3.08 o 
   4   9   1        5.13       11.32      3.18 o 
   5   9   1       20.46       31.06      3.65 o 
   6   9   1        2.66        3.83      3.29 o 
   7   9   1       24.31       20.56      3.95 o 
   8   9   1        0.52        0.84      3.64 o 
   9   9   1        7.48        1.31      4.36 o 
  10   9   1       17.17       11.07      4.62 o 
  -9  10   1        8.09        6.76      3.58 o 
  -8  10   1       17.71       16.81      3.48 o 
  -7  10   1        0.18        2.22      3.25 o 
  -6  10   1        4.81        2.80      3.17 o 
  -5  10   1       30.70       21.56      3.69 o 
  -4  10   1       34.74       28.93      3.65 o 
  -3  10   1       24.08       11.90      3.50 o 
  -2  10   1       59.86       52.94      4.64 o 
  -1  10   1       23.26       27.80      4.12 o 
   0  10   1       91.08       87.96      3.88 o 
   1  10   1      102.73      101.08      5.66 o 
   2  10   1       62.09       61.85      5.00 o 
   3  10   1       20.56       10.93      3.74 o 
   4  10   1        6.56        0.36      3.61 o 
   5  10   1        3.75        4.03      3.61 o 
   6  10   1        4.85        0.96      3.97 o 
   7  10   1        8.95        6.89      3.96 o 
   8  10   1        3.57        5.32      3.69 o 
   9  10   1       17.28       10.32      4.13 o 
  -8  11   1        0.69        0.18      3.40 o 
  -7  11   1       20.59        9.88      3.57 o 
  -6  11   1        8.85        4.51      3.36 o 
  -5  11   1       32.43       33.94      3.72 o 
  -4  11   1       27.01       29.97      4.13 o 
  -3  11   1       32.91       23.29      4.25 o 
  -2  11   1       56.94       52.61      4.93 o 
  -1  11   1        6.52        0.78      3.62 o 
   0  11   1        7.86        7.31      3.48 o 
   1  11   1       83.82       77.82      5.32 o 
   2  11   1       37.79       28.47      4.69 o 
   3  11   1       10.87       11.55      3.82 o 
   4  11   1        7.53        8.41      3.41 o 
   5  11   1        9.66        6.22      3.99 o 
   6  11   1        9.13       11.66      3.58 o 
   7  11   1        3.31        3.66      3.66 o 
   8  11   1        3.39        2.55      3.78 o 
  -7  12   1        1.17        0.71      3.37 o 
  -6  12   1        0.69        1.10      3.13 o 
  -5  12   1       11.27        6.97      3.52 o 
  -4  12   1       14.38       14.69      3.55 o 
  -3  12   1        6.09        1.40      3.99 o 
  -2  12   1        1.07        2.39      3.82 o 
  -1  12   1       44.44       37.28      4.76 o 
   0  12   1        0.01        1.14      2.50 o 
   1  12   1       13.68       13.46      3.91 o 
   2  12   1        1.05        4.37      3.46 o 
   3  12   1        1.33        3.31      3.39 o 
   4  12   1        8.29        6.52      3.20 o 
   5  12   1        2.68        3.59      3.50 o 
   6  12   1        0.27        3.00      3.16 o 
  -5  13   1        0.75        1.14      2.96 o 
  -4  13   1        0.82        3.52      3.52 o 
  -3  13   1        1.04        0.43      3.88 o 
  -2  13   1        4.32        5.04      4.31 o 
  -1  13   1        0.66        4.74      3.47 o 
   0  13   1        0.07        0.10      2.69 o 
   1  13   1        0.38        2.78      3.47 o 
   2  13   1        0.59        2.25      3.48 o 
   3  13   1        2.96        1.39      3.59 o 
   4  13   1        3.49        3.82      3.28 o 
   5  13   1        1.78        2.02      3.17 o 
  -2  14   1        0.57        1.88      4.07 o 
  -1  14   1       11.72       15.03      4.50 o 
   0  14   1        0.72        2.92      2.63 o 
   1  14   1        2.89        2.58      3.29 o 
 -13   0   2        0.06        1.31      4.19 o 
 -12   0   2        0.31        2.70      4.29 o 
 -11   0   2        9.20        3.83      3.71 o 
 -10   0   2        9.74        1.37      3.23 o 
  -9   0   2        0.08        3.00      2.65 o 
  -8   0   2      827.20      877.43     11.22 o 
  -7   0   2        2.45        0.34      1.96 o 
  -6   0   2     1426.58     1464.62      9.85 o 
  -5   0   2       24.10       13.10      1.69 o 
  -4   0   2     7289.45     6725.42     86.48 o 
  -3   0   2     5482.53     4766.04     58.39 o 
  -2   0   2     6588.21     6224.76     60.56 o 
  -1   0   2      143.06      150.47      3.44 o 
   0   0   2     5619.34     6135.10     45.18 o 
   1   0   2      174.05      182.33      2.64 o 
   2   0   2     4248.25     3802.85     54.29 o 
   3   0   2       34.30       23.99      1.00 o 
   4   0   2      302.65      252.15      2.73 o 
   5   0   2      203.30      187.26      4.45 o 
   6   0   2      196.81      249.39      6.90 o 
   7   0   2      697.01      767.16     10.06 o 
   8   0   2       17.67        8.71      3.09 o 
   9   0   2       31.63       39.53      3.83 o 
  10   0   2       35.75       19.84      3.79 o 
  11   0   2        6.14        6.96      3.69 o 
  12   0   2        2.91        1.93      3.38 o 
 -13   1   2        2.33        2.87      4.41 o 
 -12   1   2        1.45        4.40      4.24 o 
 -11   1   2        2.38        0.87      4.04 o 
 -10   1   2        8.05       14.39      3.69 o 
  -9   1   2       32.07       17.59      3.38 o 
  -8   1   2       10.34        8.98      2.57 o 
  -7   1   2      261.86      301.32      6.92 o 
  -6   1   2     1717.03     1817.34     13.94 o 
  -5   1   2      107.14       78.92      2.91 o 
  -4   1   2     4211.98     3959.40     65.91 o 
  -3   1   2      395.37      472.43      5.81 o 
  -2   1   2    12152.47    13359.41     88.30 o 
  -1   1   2     2424.98     2732.50     37.35 o 
   0   1   2     4509.01     4666.95     35.18 o 
   1   1   2     3528.63     3419.62     46.26 o 
   2   1   2      647.05      749.76      7.05 o 
   3   1   2      510.56      556.89      5.75 o 
   4   1   2       12.91       14.52      1.70 o 
   5   1   2       17.85       15.82      2.18 o 
   6   1   2      119.73      117.29      4.24 o 
   7   1   2       75.37       74.64      4.37 o 
   8   1   2      122.42      115.75      5.45 o 
   9   1   2       23.33       14.73      3.82 o 
  10   1   2       15.96       13.95      3.94 o 
  11   1   2       29.85       27.46      4.21 o 
  12   1   2        5.90        6.65      4.67 o 
 -13   2   2       18.52       19.55      4.83 o 
 -12   2   2        4.71        2.64      4.76 o 
 -11   2   2       27.76       33.06      4.63 o 
 -10   2   2        4.23       10.58      3.75 o 
  -9   2   2      127.49      134.60      5.51 o 
  -8   2   2        4.76        0.78      2.45 o 
  -7   2   2       90.61       78.58      3.62 o 
  -6   2   2      312.38      364.64      6.24 o 
  -5   2   2      198.52      186.91      4.17 o 
  -4   2   2      833.95      976.55      8.15 o 
  -3   2   2      506.87      572.55      5.55 o 
  -2   2   2     2478.61     2545.83     42.91 o 
  -1   2   2     1090.24     1119.63      5.53 o 
   0   2   2     2784.45     2465.91    146.86 o 
   1   2   2      348.35      338.15      3.85 o 
   2   2   2      440.91      415.81      3.38 o 
   3   2   2      165.67      163.85      3.24 o 
   4   2   2      342.74      323.17      7.62 o 
   5   2   2      135.82      152.82      4.03 o 
   6   2   2       80.56       74.99      1.87 o 
   7   2   2       51.30       66.19      4.00 o 
   8   2   2       32.80       38.16      4.00 o 
   9   2   2       15.62        4.89      4.34 o 
  10   2   2       57.35       64.73      5.24 o 
  11   2   2        5.99        4.96      4.96 o 
  12   2   2       14.79       11.48      4.83 o 
 -13   3   2        4.10        3.54      4.54 o 
 -12   3   2       16.74       22.16      4.83 o 
 -11   3   2       25.54       16.33      4.73 o 
 -10   3   2       53.63       55.43      4.95 o 
  -9   3   2       63.83       84.01      4.99 o 
  -8   3   2       54.19       55.68      3.98 o 
  -7   3   2      105.36       81.47      3.84 o 
  -6   3   2      256.97      266.49      5.63 o 
  -5   3   2      320.56      300.91      5.37 o 
  -4   3   2      136.57      127.49      3.30 o 
  -3   3   2      462.99      521.53      5.84 o 
  -2   3   2        7.78       12.34      1.36 o 
  -1   3   2      399.09      421.10      4.57 o 
   0   3   2     2091.35     2188.88    100.51 o 
   1   3   2      433.63      386.36      4.63 o 
   2   3   2      128.10      143.96      3.05 o 
   3   3   2       15.06       19.78      1.68 o 
   4   3   2       38.54       39.10      2.29 o 
   5   3   2      163.88      165.72      4.32 o 
   6   3   2       88.33       71.52      3.34 o 
   7   3   2      225.42      221.09      6.25 o 
   8   3   2       28.20       42.97      4.11 o 
   9   3   2      114.64      114.06      6.55 o 
  10   3   2        8.48       11.90      4.65 o 
  11   3   2       23.32       14.42      4.79 o 
  12   3   2        9.39        5.39      5.42 o 
 -13   4   2        7.67        2.47      4.36 o 
 -12   4   2       19.69       15.53      5.11 o 
 -11   4   2        5.40        6.33      3.89 o 
 -10   4   2       28.54       27.79      4.49 o 
  -9   4   2      135.70      137.39      5.71 o 
  -8   4   2       23.91       17.43      2.99 o 
  -7   4   2      199.77      207.37      5.75 o 
  -6   4   2      245.49      252.15      5.81 o 
  -5   4   2      682.10      677.51      8.25 o 
  -4   4   2     1928.09     1960.07     12.59 o 
  -3   4   2      661.89      632.86      6.88 o 
  -2   4   2      802.62      924.56      7.73 o 
  -1   4   2      635.17      651.26      5.56 o 
   0   4   2      748.25      668.55     20.65 o 
   1   4   2      382.22      369.92      5.13 o 
   2   4   2       52.43       45.07      1.74 o 
   3   4   2      209.24      184.62      4.17 o 
   4   4   2      107.54      104.19      3.39 o 
   5   4   2       32.38       44.65      3.57 o 
   6   4   2      186.85      183.07      4.32 o 
   7   4   2       17.91       33.01      3.52 o 
   8   4   2      188.38      208.68      7.74 o 
   9   4   2       81.20       87.07      5.82 o 
  10   4   2       29.94       26.21      5.12 o 
  11   4   2       13.22       14.62      5.04 o 
  12   4   2        3.94       12.70      4.82 o 
 -12   5   2        0.59        4.55      4.15 o 
 -11   5   2       34.12       41.73      4.90 o 
 -10   5   2       18.02       16.55      3.90 o 
  -9   5   2       27.87       14.63      4.03 o 
  -8   5   2       27.96       31.09      3.72 o 
  -7   5   2      254.21      210.78      6.05 o 
  -6   5   2       62.56       54.06      3.38 o 
  -5   5   2      119.66      129.45      5.73 o 
  -4   5   2      322.59      306.11      4.33 o 
  -3   5   2      552.12      527.89      6.89 o 
  -2   5   2      632.96      714.99      7.60 o 
  -1   5   2      191.06      227.66      5.60 o 
   0   5   2     1108.02     1236.79     39.98 o 
   1   5   2      173.22      208.84      4.46 o 
   2   5   2      339.85      354.63      7.18 o 
   3   5   2       38.95       40.08      2.56 o 
   4   5   2      118.71      123.67      4.14 o 
   5   5   2       24.83       24.88      2.80 o 
   6   5   2       65.51       61.26      3.91 o 
   7   5   2       37.53       41.89      4.05 o 
   8   5   2      108.92      130.02      6.45 o 
   9   5   2      142.66      114.36      6.69 o 
  10   5   2       11.94       10.86      4.65 o 
  11   5   2        1.77        0.50      4.97 o 
 -12   6   2        3.32        2.00      4.25 o 
 -11   6   2        2.42       10.64      3.94 o 
 -10   6   2        3.48        5.14      4.15 o 
  -9   6   2      150.28      136.37      5.97 o 
  -8   6   2       45.41       32.12      4.06 o 
  -7   6   2       87.21      103.80      4.70 o 
  -6   6   2       51.27       36.81      2.20 o 
  -5   6   2       22.85       16.28      2.33 o 
  -4   6   2       44.24       52.44      2.89 o 
  -3   6   2       43.60       46.88      2.80 o 
  -2   6   2      686.25      724.38      8.44 o 
  -1   6   2      140.77      155.84      4.41 o 
   0   6   2     1083.56      973.30     43.31 o 
   1   6   2      356.85      284.24      5.74 o 
   2   6   2       59.52       68.27      3.99 o 
   3   6   2      125.71      122.78      4.38 o 
   4   6   2       16.44       27.20      2.97 o 
   5   6   2       47.18       38.12      3.46 o 
   6   6   2      222.49      174.19      6.06 o 
   7   6   2      100.22       93.98      5.40 o 
   8   6   2       22.86       32.91      4.84 o 
   9   6   2       35.31       28.17      4.75 o 
  10   6   2        8.13        0.94      4.82 o 
  11   6   2        2.44        2.06      4.89 o 
 -12   7   2        4.67        2.82      4.07 o 
 -11   7   2        9.57       15.09      4.13 o 
 -10   7   2       19.18       18.25      4.11 o 
  -9   7   2       28.96       23.75      4.17 o 
  -8   7   2       74.47       80.69      4.97 o 
  -7   7   2       29.00       30.16      3.58 o 
  -6   7   2        2.45        3.83      2.61 o 
  -5   7   2       37.16       48.74      3.32 o 
  -4   7   2       35.86       24.00      2.69 o 
  -3   7   2       14.39        7.09      2.13 o 
  -2   7   2       47.55       53.93      3.12 o 
  -1   7   2       43.25       26.65      2.95 o 
   0   7   2       10.18       14.16      2.02 o 
   1   7   2      202.26      260.87      6.06 o 
   2   7   2      161.80      164.29      4.98 o 
   3   7   2        2.86        1.53      2.38 o 
   4   7   2       12.79       23.47      2.92 o 
   5   7   2       38.10       55.54      3.86 o 
   6   7   2       39.36       23.25      4.31 o 
   7   7   2       19.25       17.34      3.80 o 
   8   7   2       24.62       19.70      4.75 o 
   9   7   2        3.52        3.47      4.07 o 
  10   7   2        0.26        1.18      4.56 o 
  11   7   2        0.39        4.53      4.53 o 
 -11   8   2        2.84        5.51      3.78 o 
 -10   8   2        5.32       16.06      3.38 o 
  -9   8   2       38.07       36.89      4.57 o 
  -8   8   2       23.81       24.98      3.79 o 
  -7   8   2       21.03       13.81      3.28 o 
  -6   8   2        8.45        2.03      2.64 o 
  -5   8   2       56.20       50.07      3.81 o 
  -4   8   2        8.47       14.55      2.52 o 
  -3   8   2       81.26       96.05      4.61 o 
  -2   8   2      245.91      236.04      6.39 o 
  -1   8   2      133.66      127.22      5.07 o 
   0   8   2       10.51       21.30      2.19 o 
   1   8   2       56.26       71.89      4.09 o 
   2   8   2       82.80       78.88      4.22 o 
   3   8   2       21.99       12.20      2.97 o 
   4   8   2       33.72       18.43      3.41 o 
   5   8   2       30.37       29.43      3.95 o 
   6   8   2       15.47       21.61      3.88 o 
   7   8   2       20.34       22.22      4.22 o 
   8   8   2       18.13       17.60      4.18 o 
   9   8   2        0.79        1.13      4.16 o 
  10   8   2        1.53        3.12      4.33 o 
 -10   9   2        1.65        4.05      3.25 o 
  -9   9   2        2.99        1.49      3.80 o 
  -8   9   2       14.00       18.37      3.91 o 
  -7   9   2       34.25       38.58      4.45 o 
  -6   9   2       43.75       39.35      3.67 o 
  -5   9   2       29.73       19.54      3.52 o 
  -4   9   2       58.74       67.49      4.38 o 
  -3   9   2        4.75        1.33      2.91 o 
  -2   9   2       88.34      110.14      5.21 o 
  -1   9   2      266.92      269.24      7.60 o 
   0   9   2      120.84      100.13     10.70 o 
   1   9   2      148.50      160.18      6.06 o 
   2   9   2       58.70       45.38      3.82 o 
   3   9   2       11.74        8.29      3.87 o 
   4   9   2        2.47        7.62      3.14 o 
   5   9   2        6.22        9.27      3.48 o 
   6   9   2       22.45       15.47      4.18 o 
   7   9   2       22.37        8.20      3.97 o 
   8   9   2       21.10       18.26      4.59 o 
   9   9   2       16.36       15.69      5.15 o 
  -9  10   2        9.46        8.04      3.39 o 
  -8  10   2       11.55        2.35      3.42 o 
  -7  10   2       19.14       16.95      3.49 o 
  -6  10   2       25.15       34.27      3.90 o 
  -5  10   2       39.87       41.13      3.77 o 
  -4  10   2       49.48       55.28      4.38 o 
  -3  10   2        6.20        0.35      3.24 o 
  -2  10   2        7.58        3.66      3.58 o 
  -1  10   2       47.59       46.01      4.58 o 
   0  10   2       55.74       69.45      3.81 o 
   1  10   2        0.28        8.68      3.41 o 
   2  10   2       37.67       36.77      4.56 o 
   3  10   2       69.07       74.18      5.29 o 
   4  10   2       25.48       35.47      4.25 o 
   5  10   2       39.17       33.57      4.05 o 
   6  10   2       19.85       21.92      4.24 o 
   7  10   2        1.43        4.69      3.65 o 
   8  10   2        9.23       10.54      3.91 o 
  -8  11   2       14.18       11.43      3.92 o 
  -7  11   2       10.40       11.48      3.12 o 
  -6  11   2        0.50        3.37      3.37 o 
  -5  11   2        2.98        2.69      3.11 o 
  -4  11   2       36.62       34.73      4.40 o 
  -3  11   2       27.51       23.32      4.11 o 
  -2  11   2       42.35       49.50      5.28 o 
  -1  11   2       15.69       18.28      4.04 o 
   0  11   2       11.17        7.91      2.57 o 
   1  11   2       24.88       29.42      4.48 o 
   2  11   2        8.03       12.72      3.57 o 
   3  11   2        7.15        0.77      3.55 o 
   4  11   2        4.83        1.54      3.57 o 
   5  11   2        1.82        0.39      3.52 o 
   6  11   2        5.41        7.70      3.27 o 
   7  11   2        6.55        6.41      3.51 o 
  -7  12   2        4.78        1.67      3.11 o 
  -6  12   2        0.35        0.19      3.38 o 
  -5  12   2        1.53        6.70      3.23 o 
  -4  12   2        9.40        6.72      3.46 o 
  -3  12   2        6.51       11.86      3.71 o 
  -2  12   2       15.02       11.19      4.53 o 
  -1  12   2       12.94       10.57      4.38 o 
   0  12   2        4.45        4.90      2.62 o 
   1  12   2        3.35        5.01      3.37 o 
   2  12   2        2.55        6.13      3.46 o 
   3  12   2        0.54        0.19      3.59 o 
   4  12   2        2.66        1.78      3.56 o 
   5  12   2        2.30        0.58      3.35 o 
   6  12   2        3.11        3.07      3.40 o 
  -5  13   2        1.24        8.70      3.12 o 
  -4  13   2        7.44        1.03      3.45 o 
  -3  13   2        4.56        6.68      3.70 o 
  -2  13   2        2.89        4.01      4.25 o 
  -1  13   2        5.44        0.23      3.91 o 
   0  13   2        2.55        1.71      2.81 o 
   1  13   2        0.36        3.83      3.83 o 
   2  13   2        0.43        3.49      3.49 o 
   3  13   2        0.44        2.02      3.51 o 
   4  13   2        4.25        1.17      3.24 o 
  -2  14   2        0.34        3.84      3.80 o 
  -1  14   2        2.75        4.34      4.34 o 
   0  14   2        0.24        4.48      3.65 o 
   1  14   2        0.45        2.83      3.51 o 
 -13   0   3        0.36        2.31      4.71 o 
 -12   0   3       16.91        8.34      5.09 o 
 -11   0   3        6.50        0.73      4.18 o 
 -10   0   3       10.65        9.92      4.28 o 
  -9   0   3        3.42       10.35      2.97 o 
  -8   0   3       62.66       69.92      3.98 o 
  -7   0   3       61.01       78.57      3.64 o 
  -6   0   3     4995.79     5273.57     98.68 o 
  -5   0   3      332.46      385.22      5.39 o 
  -4   0   3      530.85      611.14      8.11 o 
  -3   0   3      896.58     1019.56      7.04 o 
  -2   0   3        2.38        5.35      2.45 o 
  -1   0   3      266.32      287.98      5.04 o 
   0   0   3     2192.61     2239.66     46.42 o 
   1   0   3     3327.70     3324.78     51.67 o 
   2   0   3      472.42      503.30      7.12 o 
   3   0   3      549.81      568.75      6.32 o 
   4   0   3      729.72      650.02      9.57 o 
   5   0   3       76.81       76.11      3.42 o 
   6   0   3       83.96       82.06      3.98 o 
   7   0   3        5.61        4.54      2.45 o 
   8   0   3      223.84      209.16      6.57 o 
   9   0   3       22.75       18.28      3.63 o 
  10   0   3        7.45        8.33      3.49 o 
  11   0   3       36.43       32.47      4.54 o 
  12   0   3        2.65        3.75      3.40 o 
 -13   1   3        5.69        5.69      4.74 o 
 -12   1   3        4.91        0.27      4.25 o 
 -11   1   3        3.74        0.70      4.05 o 
 -10   1   3       18.74       23.78      3.99 o 
  -9   1   3       19.52       35.32      3.74 o 
  -8   1   3      295.50      317.82      8.22 o 
  -7   1   3      263.41      286.63      6.21 o 
  -6   1   3      479.17      461.75      7.09 o 
  -5   1   3      602.62      565.10      6.60 o 
  -4   1   3      378.73      447.57      5.16 o 
  -3   1   3     1204.99     1416.59      8.19 o 
  -2   1   3     2365.64     1996.31     38.44 o 
  -1   1   3      801.33      798.78      5.68 o 
   0   1   3     4132.44     1366.34   2449.51 o 
   1   1   3      882.22     1039.14      6.98 o 
   2   1   3      404.17      367.13      4.59 o 
   3   1   3      637.35      617.49      6.63 o 
   4   1   3      405.06      384.52      4.21 o 
   5   1   3      494.39      545.27      7.67 o 
   6   1   3      576.16      592.16      7.71 o 
   7   1   3      129.34      135.47      5.20 o 
   8   1   3       65.46       63.83      4.04 o 
   9   1   3        9.57       12.58      4.40 o 
  10   1   3       31.36       43.47      4.73 o 
  11   1   3       14.30       15.24      4.42 o 
  12   1   3        8.16        0.69      4.52 o 
 -13   2   3       12.55       20.15      5.35 o 
 -12   2   3        3.92        1.26      4.59 o 
 -11   2   3       41.45       22.27      4.88 o 
 -10   2   3       33.09       33.35      4.34 o 
  -9   2   3      136.39      155.92      5.99 o 
  -8   2   3        8.70        7.59      2.69 o 
  -7   2   3       12.34       13.39      2.45 o 
  -6   2   3      393.06      397.70      6.58 o 
  -5   2   3      239.48      257.70      6.12 o 
  -4   2   3      826.80      973.79      9.42 o 
  -3   2   3     2073.08     1890.57      9.86 o 
  -2   2   3      343.43      375.85      4.65 o 
  -1   2   3      283.39      317.30      4.46 o 
   0   2   3     1697.92     1792.22     35.37 o 
   1   2   3      982.05     1042.50     34.44 o 
   2   2   3        4.63        0.22      1.05 o 
   3   2   3      214.63      245.38      4.33 o 
   4   2   3       19.87       26.04      2.06 o 
   5   2   3      541.08      568.75      7.85 o 
   6   2   3      139.13      141.77      4.96 o 
   7   2   3       20.81       28.39      3.35 o 
   8   2   3      167.10      157.90      6.30 o 
   9   2   3       63.92       80.61      5.67 o 
  10   2   3       11.25        2.91      4.33 o 
  11   2   3        9.10       11.72      4.87 o 
  12   2   3       14.45       16.85      4.97 o 
 -13   3   3        1.40        0.80      4.59 o 
 -12   3   3        4.75        4.68      4.31 o 
 -11   3   3       42.22       33.42      4.89 o 
 -10   3   3       36.69       42.50      4.23 o 
  -9   3   3       47.33       43.50      3.61 o 
  -8   3   3       37.62       57.17      4.15 o 
  -7   3   3      227.62      236.92      5.90 o 
  -6   3   3      311.17      352.26      6.97 o 
  -5   3   3      244.29      263.39      5.11 o 
  -4   3   3      159.41      150.31      3.50 o 
  -3   3   3     1397.04     1510.60      9.56 o 
  -2   3   3      533.28      539.09      6.73 o 
  -1   3   3      191.12      226.73      5.07 o 
   0   3   3      104.79       85.55      3.63 o 
   1   3   3     1639.80     1566.47      9.71 o 
   2   3   3      472.26      441.25      5.55 o 
   3   3   3        2.13        7.38      1.84 o 
   4   3   3       25.82       20.34      1.68 o 
   5   3   3      348.63      320.04      6.19 o 
   6   3   3       31.07       45.29      3.07 o 
   7   3   3        8.81       11.09      3.32 o 
   8   3   3      344.89      295.93      8.50 o 
   9   3   3        0.55        1.43      3.97 o 
  10   3   3        8.91        9.98      4.68 o 
  11   3   3        3.39        3.34      4.47 o 
  12   3   3        0.05        5.18      4.63 o 
 -13   4   3       10.53        7.19      4.70 o 
 -12   4   3        7.78        1.91      5.15 o 
 -11   4   3       13.32       13.83      3.99 o 
 -10   4   3        7.40        9.90      3.88 o 
  -9   4   3       22.14       34.38      3.90 o 
  -8   4   3       86.39       83.38      4.55 o 
  -7   4   3      270.35      295.69      6.71 o 
  -6   4   3      324.88      320.55      2.37 o 
  -5   4   3      786.28      663.31      8.11 o 
  -4   4   3      322.63      350.42      5.55 o 
  -3   4   3      381.79      415.64      7.58 o 
  -2   4   3      240.93      281.68      4.91 o 
  -1   4   3     1538.41     1466.99      9.85 o 
   0   4   3      916.76      981.31     50.94 o 
   1   4   3      128.43      141.68      4.95 o 
   2   4   3      201.80      203.41      4.24 o 
   3   4   3      359.82      286.75      5.26 o 
   4   4   3      170.83      185.43      4.81 o 
   5   4   3        8.73       13.36      2.30 o 
   6   4   3      113.95      122.39      4.69 o 
   7   4   3        0.08        1.95      3.01 o 
   8   4   3       84.54       86.74      5.52 o 
   9   4   3        5.72        3.53      4.83 o 
  10   4   3       32.58       27.06      4.96 o 
  11   4   3        6.10        2.12      5.52 o 
 -13   5   3        4.09       11.86      4.80 o 
 -12   5   3       13.16       17.27      4.89 o 
 -11   5   3       39.24       36.97      4.79 o 
 -10   5   3       55.46       37.46      5.08 o 
  -9   5   3       64.12       69.71      5.09 o 
  -8   5   3       99.24      110.22      5.06 o 
  -7   5   3       94.81      104.71      4.47 o 
  -6   5   3       15.48        8.88      2.37 o 
  -5   5   3        3.49        4.47      1.90 o 
  -4   5   3      100.02      107.02      3.58 o 
  -3   5   3       92.77      101.76      3.38 o 
  -2   5   3      859.08      915.13      8.74 o 
  -1   5   3      247.73      254.61      6.46 o 
   0   5   3       31.39       16.14      1.38 o 
   1   5   3       80.97      109.43      3.61 o 
   2   5   3       25.16       31.93      2.96 o 
   3   5   3        9.97        6.72      1.81 o 
   4   5   3       52.75       52.88      3.20 o 
   5   5   3       38.15       35.68      3.25 o 
   6   5   3       97.15      120.95      5.20 o 
   7   5   3       69.23       64.02      5.03 o 
   8   5   3       10.58        2.23      4.32 o 
   9   5   3       49.68       61.40      6.16 o 
  10   5   3       18.17       20.22      5.17 o 
  11   5   3        3.36        8.38      4.80 o 
 -12   6   3        7.07       16.37      4.46 o 
 -11   6   3       16.58       18.64      4.78 o 
 -10   6   3       66.57       55.48      4.95 o 
  -9   6   3       49.79       51.34      4.66 o 
  -8   6   3       83.65       74.39      4.78 o 
  -7   6   3      111.32      126.47      5.85 o 
  -6   6   3        9.36        9.59      2.44 o 
  -5   6   3      114.14      102.34      4.13 o 
  -4   6   3       48.80       45.56      2.95 o 
  -3   6   3      258.34      239.55      5.45 o 
  -2   6   3      282.28      253.82      5.42 o 
  -1   6   3      240.55      206.19      5.08 o 
   0   6   3       25.30       30.91      2.17 o 
   1   6   3      332.51      276.52      5.81 o 
   2   6   3       82.33      108.13      3.96 o 
   3   6   3      105.29      124.79      5.11 o 
   4   6   3       66.54       79.02      4.00 o 
   5   6   3       42.28       29.47      3.29 o 
   6   6   3       50.16       65.14      4.82 o 
   7   6   3       94.29       79.03      5.62 o 
   8   6   3        6.93       13.61      4.21 o 
   9   6   3        8.33        4.89      4.09 o 
  10   6   3        6.93       15.24      4.46 o 
  11   6   3        2.16        3.29      4.85 o 
 -12   7   3        0.47        6.64      4.06 o 
 -11   7   3        4.31        0.64      3.89 o 
 -10   7   3       10.48       10.14      3.78 o 
  -9   7   3        1.07        1.16      3.38 o 
  -8   7   3       22.45       28.71      3.87 o 
  -7   7   3      137.36      139.58      5.73 o 
  -6   7   3       37.95       35.01      2.40 o 
  -5   7   3        5.05       10.92      2.40 o 
  -4   7   3       87.62       83.78      3.77 o 
  -3   7   3        7.81       17.26      2.22 o 
  -2   7   3       73.81       83.94      4.35 o 
  -1   7   3       12.25       17.80      2.53 o 
   0   7   3       49.91       44.54      1.85 o 
   1   7   3       39.98       22.36      2.77 o 
   2   7   3      156.47      177.54      5.45 o 
   3   7   3       79.27      103.27      4.61 o 
   4   7   3      116.65       97.55      4.92 o 
   5   7   3       62.81       49.16      4.47 o 
   6   7   3      116.16      143.39      6.19 o 
   7   7   3        1.75        5.29      3.48 o 
   8   7   3       32.05       34.67      4.90 o 
   9   7   3        9.09        6.47      4.79 o 
  10   7   3        4.47        3.31      4.80 o 
 -11   8   3        5.36        0.41      3.70 o 
 -10   8   3        3.61        1.78      3.81 o 
  -9   8   3       30.24       40.99      4.28 o 
  -8   8   3       21.45       10.76      3.70 o 
  -7   8   3       76.96       66.27      4.63 o 
  -6   8   3       21.52       27.24      3.25 o 
  -5   8   3       38.07       25.55      2.88 o 
  -4   8   3       15.81        7.65      2.75 o 
  -3   8   3        3.52        4.17      2.54 o 
  -2   8   3       57.53       67.93      4.02 o 
  -1   8   3      106.69       95.86      4.82 o 
   0   8   3       69.66       62.87      4.31 o 
   1   8   3       36.90       45.27      3.72 o 
   2   8   3       42.87       35.66      3.79 o 
   3   8   3       18.37       30.14      3.64 o 
   4   8   3       67.83       53.78      4.41 o 
   5   8   3       90.33       74.59      5.01 o 
   6   8   3       16.00       21.72      4.16 o 
   7   8   3        3.03        3.62      3.85 o 
   8   8   3       21.00       20.48      4.33 o 
   9   8   3       10.19       13.92      4.69 o 
 -10   9   3        6.46        1.18      3.61 o 
  -9   9   3       13.10        6.04      3.88 o 
  -8   9   3        5.65        6.65      3.22 o 
  -7   9   3       13.36        9.72      3.42 o 
  -6   9   3        9.24        6.19      3.45 o 
  -5   9   3        0.62        0.15      3.00 o 
  -4   9   3        1.97        1.70      3.13 o 
  -3   9   3       24.58       36.53      3.91 o 
  -2   9   3      102.47      109.28      5.22 o 
  -1   9   3       50.47       59.12      4.68 o 
   0   9   3       71.31       79.17      7.79 o 
   1   9   3       80.39      100.89      5.19 o 
   2   9   3        9.74       10.30      3.61 o 
   3   9   3      148.76      135.21      6.21 o 
   4   9   3       27.80       27.45      3.98 o 
   5   9   3        7.39        8.37      3.68 o 
   6   9   3       26.41       37.83      4.23 o 
   7   9   3        6.23        3.98      3.84 o 
   8   9   3        1.09        0.00      4.04 o 
   9   9   3        1.04        0.23      4.20 o 
  -9  10   3        0.70        3.34      3.34 o 
  -8  10   3       16.17        7.83      3.48 o 
  -7  10   3       18.03       14.29      3.63 o 
  -6  10   3       19.29       13.24      3.75 o 
  -5  10   3        3.24        3.31      3.25 o 
  -4  10   3       40.94       30.36      3.99 o 
  -3  10   3       49.02       62.25      4.75 o 
  -2  10   3      100.55       96.77      5.67 o 
  -1  10   3      111.38      114.26      6.00 o 
   0  10   3       41.83       46.44      3.38 o 
   1  10   3       31.02       31.36      4.37 o 
   2  10   3        0.91        4.41      3.46 o 
   3  10   3        7.33        4.85      3.96 o 
   4  10   3        0.92        4.58      3.56 o 
   5  10   3        0.79        1.38      3.61 o 
   6  10   3       14.48       13.05      4.40 o 
   7  10   3        0.90        0.36      3.65 o 
   8  10   3        9.73        0.88      4.34 o 
  -8  11   3        6.23        6.10      3.64 o 
  -7  11   3       10.82        6.63      3.45 o 
  -6  11   3       48.28       33.56      4.80 o 
  -5  11   3        3.08        3.80      3.38 o 
  -4  11   3        9.61        7.14      3.72 o 
  -3  11   3        5.40        0.41      3.48 o 
  -2  11   3       15.93        7.96      4.69 o 
  -1  11   3        2.12        6.15      3.88 o 
   0  11   3        3.84       13.65      2.78 o 
   1  11   3        7.62        6.07      4.06 o 
   2  11   3       23.34       18.79      4.04 o 
   3  11   3       40.86       28.87      4.62 o 
   4  11   3        9.67        6.99      3.78 o 
   5  11   3        0.15        1.63      3.44 o 
   6  11   3        2.05        3.83      3.83 o 
   7  11   3        0.52        1.24      3.50 o 
  -7  12   3        1.00        3.11      3.70 o 
  -6  12   3        9.68        9.47      3.87 o 
  -5  12   3        3.74        0.21      3.53 o 
  -4  12   3        0.44        0.41      3.73 o 
  -3  12   3        4.27        2.40      3.75 o 
  -2  12   3        3.72        6.09      4.26 o 
  -1  12   3        3.77        1.37      4.24 o 
   0  12   3        7.97        2.64      2.88 o 
   1  12   3        0.04        1.31      3.61 o 
   2  12   3        6.24        8.02      3.84 o 
   3  12   3        5.37       13.23      3.67 o 
   4  12   3        0.07        2.64      3.64 o 
   5  12   3        5.39        2.41      3.85 o 
  -5  13   3        2.20        1.47      3.59 o 
  -4  13   3        0.13        3.07      3.70 o 
  -3  13   3        4.09        2.34      4.32 o 
  -2  13   3        4.39        2.47      4.40 o 
  -1  13   3        2.87        0.97      4.12 o 
   0  13   3        7.49       12.09      2.79 o 
   1  13   3        0.72        6.49      3.71 o 
   2  13   3        0.37        6.04      3.41 o 
   3  13   3        0.41        2.29      3.58 o 
   4  13   3        0.67        2.20      3.57 o 
 -14   0   4       33.93       32.12      5.99 o 
 -13   0   4       13.23       15.94      5.42 o 
 -12   0   4        2.20        0.00      4.86 o 
 -11   0   4        8.10        7.42      4.09 o 
 -10   0   4       41.98       24.58      4.02 o 
  -9   0   4       12.47        9.27      3.25 o 
  -8   0   4       47.48       39.26      2.94 o 
  -7   0   4        8.44        1.68      1.80 o 
  -6   0   4       48.87       38.36      2.64 o 
  -5   0   4      364.22      386.92      5.73 o 
  -4   0   4      845.42      887.86      7.59 o 
  -3   0   4       51.24       69.76      2.20 o 
  -2   0   4      302.84      328.79      6.23 o 
  -1   0   4       86.19      110.72      2.52 o 
   0   0   4      770.19      736.69     11.04 o 
   1   0   4      713.73      661.87      6.31 o 
   2   0   4      639.30      583.75      8.31 o 
   3   0   4      140.26      165.85      3.98 o 
   4   0   4      779.76      754.07      8.40 o 
   5   0   4      155.07      115.27      4.06 o 
   6   0   4       10.73        2.19      2.06 o 
   7   0   4      194.86      228.44      6.67 o 
   8   0   4        0.04        2.10      3.04 o 
   9   0   4       12.72       12.03      3.35 o 
  10   0   4       44.97       58.52      4.11 o 
  11   0   4        7.02        0.61      3.91 o 
 -13   1   4       10.32        2.12      5.51 o 
 -12   1   4        5.00        2.78      5.11 o 
 -11   1   4        1.25        4.31      4.31 o 
 -10   1   4       40.10       41.82      4.64 o 
  -9   1   4       16.22        7.56      2.84 o 
  -8   1   4       64.23       48.12      3.52 o 
  -7   1   4      316.38      289.78      6.34 o 
  -6   1   4      731.82      712.94      8.06 o 
  -5   1   4      986.33     1088.90      9.03 o 
  -4   1   4      670.67      688.82      5.12 o 
  -3   1   4      825.83      903.37      8.14 o 
  -2   1   4      297.28      244.77      3.69 o 
  -1   1   4       89.85       99.93      3.40 o 
   0   1   4     1456.11     1322.32    771.65 o 
   1   1   4      403.81      445.25      5.21 o 
   2   1   4      482.27      527.36      6.09 o 
   3   1   4     1981.60     2078.95     12.76 o 
   4   1   4       57.69       51.53      2.27 o 
   5   1   4      466.12      510.11      8.11 o 
   6   1   4       49.00       52.77      3.82 o 
   7   1   4       32.46       45.03      3.95 o 
   8   1   4       73.41       62.03      4.82 o 
   9   1   4       58.63       49.08      5.04 o 
  10   1   4       15.97       11.01      4.26 o 
  11   1   4        9.35       11.81      4.16 o 
 -13   2   4        6.55        0.86      5.35 o 
 -12   2   4        9.72        2.63      4.58 o 
 -11   2   4        5.89        6.92      3.80 o 
 -10   2   4       10.65        8.10      3.54 o 
  -9   2   4       35.76       39.32      4.28 o 
  -8   2   4      286.98      283.73      6.84 o 
  -7   2   4       14.61       13.49      3.03 o 
  -6   2   4      523.69      593.46      7.63 o 
  -5   2   4       93.97       76.69      2.81 o 
  -4   2   4       31.74       32.85      2.06 o 
  -3   2   4     1469.25     1476.40      9.42 o 
  -2   2   4      591.18      561.20      4.78 o 
  -1   2   4      311.91      247.08      3.86 o 
   0   2   4      261.07      301.74      8.02 o 
   1   2   4      727.20      654.09      6.49 o 
   2   2   4      445.36      467.94      4.76 o 
   3   2   4      123.92      126.14      3.51 o 
   4   2   4       72.26       64.64      2.10 o 
   5   2   4       28.99       41.00      2.96 o 
   6   2   4      136.19      138.37      3.95 o 
   7   2   4        1.77        6.23      3.30 o 
   8   2   4       44.21       71.08      5.49 o 
   9   2   4        2.11        5.85      3.91 o 
  10   2   4       22.25       21.10      4.59 o 
  11   2   4       12.97        2.23      4.72 o 
 -13   3   4       14.82       11.06      5.01 o 
 -12   3   4       13.37       10.09      4.70 o 
 -11   3   4       44.88       69.57      6.05 o 
 -10   3   4       56.30       80.39      5.68 o 
  -9   3   4       38.82       28.82      3.96 o 
  -8   3   4      177.40      200.91      6.05 o 
  -7   3   4      102.48      105.35      4.29 o 
  -6   3   4      276.92      230.57      5.38 o 
  -5   3   4      262.06      233.62      4.82 o 
  -4   3   4      261.61      274.18      6.02 o 
  -3   3   4     1290.94     1247.55      9.17 o 
  -2   3   4     2346.49     2444.68     12.50 o 
  -1   3   4      719.39      735.81      6.89 o 
   0   3   4     1420.87     1689.85     72.34 o 
   1   3   4     1050.14      960.81      8.22 o 
   2   3   4     1345.31     1452.88     11.32 o 
   3   3   4      134.13      137.03      3.91 o 
   4   3   4      140.99      123.61      3.95 o 
   5   3   4       16.84       31.75      2.81 o 
   6   3   4      115.78      129.19      5.01 o 
   7   3   4      120.88      133.53      5.83 o 
   8   3   4       88.33       84.30      5.82 o 
   9   3   4        9.06       17.30      4.86 o 
  10   3   4       35.90       42.30      5.32 o 
  11   3   4        4.64        1.84      4.68 o 
 -13   4   4        3.85        5.52      4.85 o 
 -12   4   4       23.72        8.52      5.16 o 
 -11   4   4       10.77       17.63      4.41 o 
 -10   4   4      134.63      177.52      7.05 o 
  -9   4   4       10.95       10.37      3.90 o 
  -8   4   4      112.29       82.04      4.53 o 
  -7   4   4       29.86       34.76      3.15 o 
  -6   4   4       22.18       16.09      2.34 o 
  -5   4   4       47.87       59.49      3.29 o 
  -4   4   4      188.48      187.38      4.30 o 
  -3   4   4      136.56      118.62      3.39 o 
  -2   4   4      853.34      987.53      8.68 o 
  -1   4   4     1743.72     1811.31     11.74 o 
   0   4   4       57.55       56.60      1.86 o 
   1   4   4       25.45       35.28      2.44 o 
   2   4   4      141.78      178.54      4.47 o 
   3   4   4      151.04      167.09      4.45 o 
   4   4   4      120.11      124.92      4.29 o 
   5   4   4       60.26       76.30      3.91 o 
   6   4   4       63.03       43.23      3.72 o 
   7   4   4        7.27        9.77      3.77 o 
   8   4   4      101.48       98.43      3.37 o 
   9   4   4       51.03       40.00      5.92 o 
  10   4   4        9.70       16.38      5.01 o 
  11   4   4        1.48        0.29      5.14 o 
 -13   5   4       14.78        3.79      5.29 o 
 -12   5   4        3.00        3.06      4.18 o 
 -11   5   4       11.72       10.08      4.05 o 
 -10   5   4       27.34       39.44      4.67 o 
  -9   5   4       53.38       62.19      4.93 o 
  -8   5   4       32.71       35.98      3.65 o 
  -7   5   4      273.15      250.23      6.66 o 
  -6   5   4       93.57       76.44      3.78 o 
  -5   5   4       14.72       15.72      2.18 o 
  -4   5   4      187.74      151.73      4.22 o 
  -3   5   4      472.06      474.57      6.89 o 
  -2   5   4      340.48      411.78      6.47 o 
  -1   5   4      142.85      171.63      4.50 o 
   0   5   4      592.40      641.42     25.40 o 
   1   5   4      331.51      399.31      6.66 o 
   2   5   4      402.71      390.53      6.71 o 
   3   5   4       84.34       74.07      2.65 o 
   4   5   4       53.98       43.69      3.23 o 
   5   5   4       73.90       55.05      3.67 o 
   6   5   4       63.70       76.27      4.70 o 
   7   5   4      164.64      142.17      6.72 o 
   8   5   4        4.61        1.20      4.19 o 
   9   5   4        9.75        5.55      4.75 o 
  10   5   4        0.34        5.73      4.26 o 
  11   5   4        2.20        1.43      4.88 o 
 -12   6   4        3.61        2.30      4.32 o 
 -11   6   4       16.32       23.45      4.64 o 
 -10   6   4       19.79       28.29      4.74 o 
  -9   6   4      164.94      163.28      6.81 o 
  -8   6   4       13.48        9.81      3.44 o 
  -7   6   4       64.69       76.03      4.31 o 
  -6   6   4       80.76       87.12      4.23 o 
  -5   6   4        4.64        3.02      1.94 o 
  -4   6   4        2.91        8.89      2.19 o 
  -3   6   4        8.67        2.07      1.93 o 
  -2   6   4      219.97      200.14      5.08 o 
  -1   6   4       27.92       29.43      2.94 o 
   0   6   4       50.02       65.03      4.39 o 
   1   6   4      144.26      165.51      5.63 o 
   2   6   4      289.46      290.62      6.41 o 
   3   6   4       80.23       89.15      4.29 o 
   4   6   4       11.15       17.27      3.20 o 
   5   6   4      115.75       99.11      5.09 o 
   6   6   4       18.30       11.75      3.70 o 
   7   6   4       45.13       51.07      5.37 o 
   8   6   4       25.99       19.67      4.61 o 
   9   6   4       11.48       18.76      4.67 o 
  10   6   4        0.64        0.54      4.66 o 
 -12   7   4        5.80       11.20      4.34 o 
 -11   7   4        9.75       11.24      3.56 o 
 -10   7   4        3.10        4.34      3.67 o 
  -9   7   4       20.58       26.58      4.18 o 
  -8   7   4       53.71       50.73      4.67 o 
  -7   7   4       19.78       16.05      3.13 o 
  -6   7   4       10.65        4.91      2.54 o 
  -5   7   4       12.54       19.81      2.92 o 
  -4   7   4       67.99       54.86      3.61 o 
  -3   7   4       15.57       15.13      2.51 o 
  -2   7   4       24.26       36.97      2.92 o 
  -1   7   4       15.09        7.51      2.44 o 
   0   7   4      145.18      170.11     12.01 o 
   1   7   4        1.26        3.14      2.52 o 
   2   7   4       17.79       25.00      3.21 o 
   3   7   4      175.41      148.12      5.73 o 
   4   7   4       95.58      118.81      5.60 o 
   5   7   4      110.96      143.24      6.30 o 
   6   7   4       20.29       32.24      4.28 o 
   7   7   4       22.44       15.79      4.01 o 
   8   7   4       20.12       35.43      5.08 o 
   9   7   4        0.60        4.70      4.37 o 
  10   7   4        8.21        6.21      5.15 o 
 -11   8   4        4.04        7.81      3.51 o 
 -10   8   4        3.84        4.21      3.90 o 
  -9   8   4        2.19        2.07      3.28 o 
  -8   8   4        3.13        7.89      3.08 o 
  -7   8   4       30.56       33.35      3.61 o 
  -6   8   4        4.27        1.08      2.92 o 
  -5   8   4       14.52       13.95      3.17 o 
  -4   8   4       15.86       22.43      3.33 o 
  -3   8   4       70.06       63.53      4.22 o 
  -2   8   4      105.07       91.67      4.70 o 
  -1   8   4      111.07      125.07      5.46 o 
   0   8   4       49.44       39.61      2.75 o 
   1   8   4       79.85       83.96      4.74 o 
   2   8   4      130.08      136.21      6.05 o 
   3   8   4      265.47      277.97      7.76 o 
   4   8   4      109.08      114.39      5.91 o 
   5   8   4        1.59        0.55      3.56 o 
   6   8   4       32.53       34.29      4.73 o 
   7   8   4       17.60        7.69      4.15 o 
   8   8   4        1.84        0.93      4.42 o 
   9   8   4        2.04        7.76      4.22 o 
 -10   9   4        1.38        1.21      3.30 o 
  -9   9   4       23.12       10.68      4.14 o 
  -8   9   4        3.25        0.93      3.53 o 
  -7   9   4       57.08       56.37      4.90 o 
  -6   9   4       19.85       15.71      3.52 o 
  -5   9   4       41.99       31.80      3.99 o 
  -4   9   4       64.64       86.50      5.16 o 
  -3   9   4      126.44      122.14      5.75 o 
  -2   9   4       95.86       93.18      5.46 o 
  -1   9   4       46.44       35.45      4.13 o 
   0   9   4      129.04      145.74      4.83 o 
   1   9   4        9.37        0.36      3.99 o 
   2   9   4      147.99      133.74      6.34 o 
   3   9   4        3.39        1.08      3.41 o 
   4   9   4        5.32        0.00      3.58 o 
   5   9   4       14.90       21.02      4.24 o 
   6   9   4       75.85       65.47      5.59 o 
   7   9   4        7.99       15.43      4.51 o 
   8   9   4        2.84       11.01      4.18 o 
  -9  10   4        6.73        7.74      3.50 o 
  -8  10   4       17.56       10.87      4.16 o 
  -7  10   4        2.00        1.13      3.28 o 
  -6  10   4       10.25        5.21      3.63 o 
  -5  10   4       13.01       15.32      3.56 o 
  -4  10   4       30.60       35.30      4.33 o 
  -3  10   4       17.83       12.21      3.57 o 
  -2  10   4        4.88        2.39      3.91 o 
  -1  10   4       26.40       22.04      4.68 o 
   0  10   4        3.72        2.81      2.81 o 
   1  10   4      103.00      101.10      5.17 o 
   2  10   4       27.81       19.61      4.46 o 
   3  10   4       13.44       13.73      4.08 o 
   4  10   4       17.47       21.04      4.00 o 
   5  10   4       10.07        1.66      4.00 o 
   6  10   4        0.96        0.86      3.69 o 
   7  10   4       11.46        2.89      4.32 o 
  -8  11   4        5.95        3.99      3.63 o 
  -7  11   4        0.72        0.39      3.45 o 
  -6  11   4        4.53        2.20      3.56 o 
  -5  11   4        6.30        1.20      3.68 o 
  -4  11   4        3.88        1.84      3.38 o 
  -3  11   4        8.82       11.94      3.82 o 
  -2  11   4       18.46       16.75      4.31 o 
  -1  11   4        9.51       15.90      4.12 o 
   0  11   4       52.85       48.75      3.63 o 
   1  11   4       10.24        8.29      3.86 o 
   2  11   4        4.96        0.84      4.49 o 
   3  11   4        7.30        1.46      3.84 o 
   4  11   4        3.46        0.20      3.77 o 
   5  11   4        5.71        7.39      3.80 o 
   6  11   4        3.28        3.20      3.33 o 
  -7  12   4        0.26        3.84      3.84 o 
  -6  12   4        4.99       10.23      3.51 o 
  -5  12   4        1.14        3.21      3.88 o 
  -4  12   4        1.32        2.88      4.08 o 
  -3  12   4        1.04        2.08      4.15 o 
  -2  12   4        1.03        4.59      4.59 o 
  -1  12   4        9.87        4.82      4.55 o 
   0  12   4        2.63        3.01      3.01 o 
   1  12   4        3.49        3.39      4.08 o 
   2  12   4        9.31        6.80      4.06 o 
   3  12   4        0.70        4.08      4.08 o 
   4  12   4       12.63        6.75      4.08 o 
   5  12   4        5.08        2.10      4.02 o 
  -5  13   4        3.14        8.44      3.69 o 
  -4  13   4        0.08        3.03      3.75 o 
  -3  13   4        9.51        9.93      4.19 o 
  -2  13   4        2.33        4.70      4.70 o 
  -1  13   4        4.63        7.54      3.89 o 
   0  13   4        0.92        2.79      2.79 o 
   1  13   4        0.38        1.16      3.64 o 
   2  13   4        5.79        0.45      3.78 o 
   3  13   4        4.86        4.03      4.03 o 
 -14   0   5        7.61        6.56      6.66 o 
 -13   0   5        1.75        6.82      5.84 o 
 -12   0   5       27.18       18.50      5.26 o 
 -11   0   5       16.27       15.02      5.13 o 
 -10   0   5       52.88       81.22      5.49 o 
  -9   0   5      136.52      102.34      5.22 o 
  -8   0   5       30.97       21.29      2.67 o 
  -7   0   5      395.88      402.10      7.10 o 
  -6   0   5      221.11      189.77      3.71 o 
  -5   0   5      482.69      513.13      7.12 o 
  -4   0   5       36.29       29.06      1.54 o 
  -3   0   5     1541.79     1618.40     11.07 o 
  -2   0   5      522.17      463.48      4.20 o 
  -1   0   5      727.17      714.16      5.36 o 
   0   0   5      219.53      227.71      3.49 o 
   1   0   5      937.37     1095.43      8.79 o 
   2   0   5        4.25       12.85      2.29 o 
   3   0   5       79.16       98.07      3.53 o 
   4   0   5        2.00        1.41      2.07 o 
   5   0   5       48.28       35.30      3.11 o 
   6   0   5       55.18       60.44      3.86 o 
   7   0   5      161.93      135.69      5.82 o 
   8   0   5       75.04       75.04      4.81 o 
   9   0   5        3.19        3.02      3.77 o 
  10   0   5        7.18        0.00      3.67 o 
  11   0   5        0.81        1.84      3.18 o 
 -14   1   5        4.92        1.36      5.98 o 
 -13   1   5        3.47        3.21      5.64 o 
 -12   1   5        8.01       12.28      5.08 o 
 -11   1   5        1.57        6.46      3.79 o 
 -10   1   5       33.16       19.37      3.80 o 
  -9   1   5       56.28       67.57      4.22 o 
  -8   1   5        6.67       12.01      3.58 o 
  -7   1   5        9.37        5.12      2.15 o 
  -6   1   5      519.18      552.55      7.46 o 
  -5   1   5      196.32      205.42      4.52 o 
  -4   1   5      297.45      301.62      4.97 o 
  -3   1   5      818.51      917.90      7.76 o 
  -2   1   5      224.82      221.60      3.84 o 
  -1   1   5      178.16      150.61      3.21 o 
   0   1   5      113.56       88.97     53.68 o 
   1   1   5      446.70      381.33      5.38 o 
   2   1   5     2402.45     2606.59     60.53 o 
   3   1   5       30.30       31.77      3.01 o 
   4   1   5      137.68      150.47      4.50 o 
   5   1   5      136.97      157.11      5.01 o 
   6   1   5        6.15       11.02      3.11 o 
   7   1   5        1.30        3.36      3.36 o 
   8   1   5       57.76       55.09      4.88 o 
   9   1   5        4.46        2.48      3.88 o 
  10   1   5        1.00       11.08      3.50 o 
  11   1   5        9.45        7.32      4.16 o 
 -13   2   5        2.02        0.30      4.82 o 
 -12   2   5        2.78       14.39      4.32 o 
 -11   2   5        6.98        5.19      3.74 o 
 -10   2   5       23.72       18.63      3.50 o 
  -9   2   5       19.10       19.04      3.19 o 
  -8   2   5       61.05       68.04      3.90 o 
  -7   2   5       17.49       13.33      2.44 o 
  -6   2   5        5.99        5.68      2.18 o 
  -5   2   5       82.78       69.90      3.00 o 
  -4   2   5     1001.27      863.20      8.22 o 
  -3   2   5      230.81      241.29      5.31 o 
  -2   2   5     1171.41     1279.77     10.80 o 
  -1   2   5     1288.01     1511.47      9.93 o 
   0   2   5      365.43      418.27      3.92 o 
   1   2   5     1400.17     1599.93     10.81 o 
   2   2   5      257.26      248.93      4.92 o 
   3   2   5      172.37      189.53      5.06 o 
   4   2   5      120.13      121.20      5.16 o 
   5   2   5       25.88       18.51      2.53 o 
   6   2   5       25.84       16.56      3.02 o 
   7   2   5       19.06        9.52      3.69 o 
   8   2   5       59.50       52.04      4.29 o 
   9   2   5       15.47       21.54      4.66 o 
  10   2   5       11.79       12.68      4.72 o 
  11   2   5        7.19        8.27      4.52 o 
 -13   3   5        0.82        0.00      4.93 o 
 -12   3   5       12.14       22.43      4.93 o 
 -11   3   5       37.42       31.43      4.57 o 
 -10   3   5      134.54      137.64      6.57 o 
  -9   3   5      108.22      106.14      4.64 o 
  -8   3   5       43.58       41.71      2.92 o 
  -7   3   5      319.07      274.75      6.37 o 
  -6   3   5       55.28       33.01      2.70 o 
  -5   3   5       58.96       41.94      2.58 o 
  -4   3   5       11.44        3.28      1.55 o 
  -3   3   5      154.25      178.42      4.76 o 
  -2   3   5     1305.76     1245.45      9.73 o 
  -1   3   5     1485.89     1565.36     12.57 o 
   0   3   5      513.11      542.11      5.28 o 
   1   3   5     1071.48     1158.92     10.37 o 
   2   3   5      192.24      207.26      4.76 o 
   3   3   5      255.24      247.53      5.38 o 
   4   3   5       60.22       37.88      2.82 o 
   5   3   5       12.60        4.61      2.28 o 
   6   3   5       22.72       22.35      3.61 o 
   7   3   5       29.49       34.41      4.78 o 
   8   3   5       30.50       35.14      5.22 o 
   9   3   5        8.13       12.19      4.22 o 
  10   3   5       29.84       16.44      5.18 o 
  11   3   5        3.93        6.98      4.36 o 
 -13   4   5       22.30       16.83      4.81 o 
 -12   4   5       12.27       11.06      4.32 o 
 -11   4   5       40.69       48.66      5.22 o 
 -10   4   5      140.77      121.41      6.02 o 
  -9   4   5      113.68      129.82      6.16 o 
  -8   4   5      228.28      198.91      6.03 o 
  -7   4   5      119.95      124.14      4.69 o 
  -6   4   5      149.77      167.15      5.45 o 
  -5   4   5      316.38      241.47      7.07 o 
  -4   4   5      140.19      113.65      3.67 o 
  -3   4   5      344.48      373.97      6.10 o 
  -2   4   5      149.66      173.01      4.85 o 
  -1   4   5      864.30      854.07      8.77 o 
   0   4   5      945.72     1072.89     37.75 o 
   1   4   5      132.04      143.55      4.82 o 
   2   4   5      384.77      414.32      7.34 o 
   3   4   5      110.32      109.63      3.33 o 
   4   4   5      136.15      133.24      4.61 o 
   5   4   5       30.81       20.19      3.14 o 
   6   4   5       13.10        4.74      3.55 o 
   7   4   5      105.32      103.27      6.18 o 
   8   4   5       18.79       29.39      4.71 o 
   9   4   5        6.76        6.00      4.42 o 
  10   4   5        0.57        1.86      4.99 o 
 -13   5   5        1.77        9.07      4.73 o 
 -12   5   5        1.17        7.75      3.89 o 
 -11   5   5       21.90       21.09      4.64 o 
 -10   5   5       31.86       29.52      4.08 o 
  -9   5   5      177.34      205.45      6.99 o 
  -8   5   5      119.90       91.16      4.95 o 
  -7   5   5      308.26      294.04      7.18 o 
  -6   5   5      206.43      187.27      5.36 o 
  -5   5   5      139.89      108.77      4.20 o 
  -4   5   5      268.77      298.10      6.88 o 
  -3   5   5        7.38       17.61      2.35 o 
  -2   5   5      220.08      228.12      5.25 o 
  -1   5   5      478.20      509.81      7.74 o 
   0   5   5      142.60      112.90      4.30 o 
   1   5   5      324.38      328.49      5.54 o 
   2   5   5       96.61      126.39      4.36 o 
   3   5   5       27.73       15.97      2.69 o 
   4   5   5       41.43       38.59      3.54 o 
   5   5   5        2.18       13.10      3.21 o 
   6   5   5      184.76      162.33      6.71 o 
   7   5   5       21.88       23.67      4.85 o 
   8   5   5        5.30       11.08      4.25 o 
   9   5   5        0.90        3.49      4.79 o 
  10   5   5        0.20        4.41      5.22 o 
 -12   6   5        0.96        1.85      4.24 o 
 -11   6   5       22.89       19.86      4.23 o 
 -10   6   5        0.07        0.78      3.36 o 
  -9   6   5       20.29        8.81      3.54 o 
  -8   6   5       69.35       57.19      4.44 o 
  -7   6   5       36.67       40.37      3.57 o 
  -6   6   5       99.13       89.84      4.45 o 
  -5   6   5       28.34       20.59      2.73 o 
  -4   6   5       88.17       95.26      4.73 o 
  -3   6   5        5.18        3.61      2.69 o 
  -2   6   5       29.52       16.47      2.74 o 
  -1   6   5       47.99       69.67      3.67 o 
   0   6   5      128.09      133.46      3.34 o 
   1   6   5        6.23        6.18      2.02 o 
   2   6   5      218.60      210.45      5.96 o 
   3   6   5       68.58       71.44      4.06 o 
   4   6   5        3.15        3.29      3.09 o 
   5   6   5       67.49       43.90      4.64 o 
   6   6   5        9.79        9.73      3.84 o 
   7   6   5       41.09       47.70      5.20 o 
   8   6   5        2.91        7.41      4.07 o 
   9   6   5        0.97        4.66      4.85 o 
  10   6   5        0.19        4.79      4.83 o 
 -12   7   5        2.63        4.51      3.97 o 
 -11   7   5       19.89       19.72      4.33 o 
 -10   7   5        2.74        1.61      3.71 o 
  -9   7   5       19.09       15.53      3.79 o 
  -8   7   5        6.60        9.21      3.53 o 
  -7   7   5       10.49        7.42      3.09 o 
  -6   7   5       57.04       46.56      2.82 o 
  -5   7   5       35.75       30.26      3.53 o 
  -4   7   5      100.03       93.27      4.57 o 
  -3   7   5        2.73        0.95      2.64 o 
  -2   7   5       94.04      103.20      4.65 o 
  -1   7   5       91.68       91.08      4.49 o 
   0   7   5        4.08        0.38      1.89 o 
   1   7   5      133.45      134.07      5.45 o 
   2   7   5       19.87       30.94      3.56 o 
   3   7   5       18.16       22.09      3.88 o 
   4   7   5      163.30      160.90      6.75 o 
   5   7   5      187.44      168.97      6.91 o 
   6   7   5        7.71        9.91      4.04 o 
   7   7   5        1.02        0.22      3.84 o 
   8   7   5        3.47        3.86      4.36 o 
   9   7   5        1.04       10.85      4.75 o 
 -11   8   5        0.69        4.11      4.11 o 
 -10   8   5        1.24        0.40      3.65 o 
  -9   8   5        5.39        2.89      3.50 o 
  -8   8   5       17.09       15.12      3.54 o 
  -7   8   5       10.03       22.59      3.80 o 
  -6   8   5        1.23        2.97      2.87 o 
  -5   8   5       42.30       49.02      4.15 o 
  -4   8   5      223.05      167.65      6.23 o 
  -3   8   5       54.96       73.49      4.76 o 
  -2   8   5      131.36      150.93      6.91 o 
  -1   8   5       75.98       93.27      5.09 o 
   0   8   5      240.47      208.39     16.89 o 
   1   8   5      109.18      106.60      5.70 o 
   2   8   5      125.13      134.85      6.81 o 
   3   8   5       78.95       96.34      5.74 o 
   4   8   5       21.57       11.95      4.37 o 
   5   8   5       35.68       39.84      4.74 o 
   6   8   5       73.81       62.52      5.80 o 
   7   8   5       12.38       19.19      4.51 o 
   8   8   5        8.86        1.49      4.73 o 
 -10   9   5        4.05        2.70      3.79 o 
  -9   9   5        5.98        6.23      3.31 o 
  -8   9   5        2.98        0.38      3.23 o 
  -7   9   5       23.06       23.55      3.99 o 
  -6   9   5       13.28       15.80      3.75 o 
  -5   9   5       39.97       38.54      4.46 o 
  -4   9   5       29.04       19.59      4.19 o 
  -3   9   5       44.40       47.61      4.73 o 
  -2   9   5       11.03        8.60      4.26 o 
  -1   9   5      268.61      306.58      9.36 o 
   0   9   5       12.66        6.38      3.16 o 
   1   9   5      196.40      209.98      7.74 o 
   2   9   5        2.30        9.97      3.80 o 
   3   9   5       35.82       27.91      4.14 o 
   4   9   5       36.14       39.11      4.51 o 
   5   9   5       13.41       14.85      3.90 o 
   6   9   5        9.77        4.86      4.58 o 
   7   9   5       12.09        3.98      4.34 o 
   8   9   5        6.18       15.35      4.38 o 
  -9  10   5        2.98        5.18      3.52 o 
  -8  10   5        1.94        1.02      3.50 o 
  -7  10   5        3.50        3.20      3.73 o 
  -6  10   5        5.04        2.77      3.72 o 
  -5  10   5       44.32       32.42      4.80 o 
  -4  10   5       26.44       15.82      4.04 o 
  -3  10   5       29.94       23.03      4.82 o 
  -2  10   5       14.84       26.16      4.59 o 
  -1  10   5       15.90       14.96      4.23 o 
   0  10   5       25.48       22.69      5.35 o 
   1  10   5       12.07        8.49      4.08 o 
   2  10   5        1.57        3.96      3.96 o 
   3  10   5        2.56        4.78      4.07 o 
   4  10   5        6.14       14.83      4.28 o 
   5  10   5        9.15       14.16      4.20 o 
   6  10   5        1.97        1.80      4.29 o 
   7  10   5        3.02        2.80      3.97 o 
  -8  11   5       10.10        0.41      3.88 o 
  -7  11   5        5.34       12.85      3.63 o 
  -6  11   5        2.88        4.22      3.79 o 
  -5  11   5       12.15       11.61      4.07 o 
  -4  11   5        4.49        0.67      4.17 o 
  -3  11   5        9.79        5.49      4.30 o 
  -2  11   5        1.44        0.96      4.03 o 
  -1  11   5       56.17       49.82      5.58 o 
   0  11   5        2.48        3.46      2.95 o 
   1  11   5       32.80       26.92      4.64 o 
   2  11   5        1.05        5.52      3.54 o 
   3  11   5        2.05        3.29      3.99 o 
   4  11   5        3.32        6.35      4.01 o 
   5  11   5        5.67        5.07      3.82 o 
   6  11   5        0.88        0.22      3.79 o 
  -7  12   5        5.84        2.17      4.22 o 
  -6  12   5        6.32        6.45      3.99 o 
  -5  12   5       12.28        6.17      4.19 o 
  -4  12   5        2.38        4.29      3.89 o 
  -3  12   5       13.77       10.48      4.62 o 
  -2  12   5        8.41        1.06      4.75 o 
  -1  12   5        6.75        4.33      4.49 o 
   0  12   5        0.50        1.11      2.85 o 
   1  12   5        0.54        0.71      4.04 o 
   2  12   5        1.15        5.73      3.68 o 
   3  12   5        5.94        3.36      3.69 o 
   4  12   5        1.28        0.66      3.97 o 
  -4  13   5        0.62        2.00      4.32 o 
  -3  13   5        7.86        4.49      4.73 o 
  -2  13   5        0.41        1.64      4.59 o 
  -1  13   5        8.69        0.26      4.70 o 
   0  13   5        5.15       10.62      6.80 o 
   1  13   5        3.61        0.24      4.46 o 
   2  13   5        0.32        4.41      4.41 o 
 -14   0   6        0.46        2.95      5.97 o 
 -13   0   6       30.20       25.86      6.22 o 
 -12   0   6       41.17       40.98      5.81 o 
 -11   0   6       17.27        8.81      4.03 o 
 -10   0   6        0.02        0.10      3.44 o 
  -9   0   6      223.93      215.73      6.81 o 
  -8   0   6      415.96      382.54      6.65 o 
  -7   0   6       66.93       55.28      2.92 o 
  -6   0   6      158.74      169.05      5.89 o 
  -5   0   6        0.41        0.67      1.51 o 
  -4   0   6        5.90        9.08      1.66 o 
  -3   0   6      364.68      358.14      5.46 o 
  -2   0   6      602.29      579.05      6.60 o 
  -1   0   6       14.50       16.87      1.82 o 
   0   0   6     1136.30     1308.79     15.73 o 
   1   0   6      237.57      246.83      5.00 o 
   2   0   6      690.64      657.95      1.73 o 
   3   0   6       32.71       45.28      2.78 o 
   4   0   6      166.87      150.27      4.95 o 
   5   0   6      311.06      308.43      6.09 o 
   6   0   6        3.80        3.00      2.77 o 
   7   0   6        7.33        2.68      3.07 o 
   8   0   6       28.97       24.49      3.62 o 
   9   0   6       20.71       21.81      4.42 o 
  10   0   6        3.91        4.05      4.05 o 
 -13   1   6        4.88        2.71      5.03 o 
 -12   1   6        0.48        1.55      4.26 o 
 -11   1   6        9.51       12.96      3.65 o 
 -10   1   6       15.81        3.05      3.09 o 
  -9   1   6      139.40      147.60      5.71 o 
  -8   1   6       64.77       67.63      4.19 o 
  -7   1   6      212.44      187.55      5.52 o 
  -6   1   6      367.61      442.54      7.14 o 
  -5   1   6       47.50       46.57      2.67 o 
  -4   1   6      112.58       88.89      3.22 o 
  -3   1   6     1036.16     1099.74      9.10 o 
  -2   1   6     1018.18      940.67      8.24 o 
  -1   1   6      215.83      233.01      5.33 o 
   0   1   6      296.78      326.47    187.77 o 
   1   1   6      282.50      248.77      4.91 o 
   2   1   6      115.32      130.23      3.90 o 
   3   1   6      119.06       94.82      3.71 o 
   4   1   6      120.39       93.61      4.16 o 
   5   1   6       22.01       22.06      2.98 o 
   6   1   6        4.42        3.20      3.20 o 
   7   1   6        1.14        4.78      3.57 o 
   8   1   6       13.17       18.21      4.17 o 
   9   1   6        4.65        5.37      4.09 o 
  10   1   6        0.61        2.49      4.28 o 
 -13   2   6        1.54        1.14      4.69 o 
 -12   2   6       15.75        7.16      4.16 o 
 -11   2   6       14.10       10.15      3.91 o 
 -10   2   6        9.81       10.98      4.00 o 
  -9   2   6       10.40        6.60      3.01 o 
  -8   2   6       27.33       34.16      3.86 o 
  -7   2   6      301.57      332.16      7.09 o 
  -6   2   6      360.86      324.64      6.49 o 
  -5   2   6       28.76       36.03      2.67 o 
  -4   2   6       40.19       47.69      2.62 o 
  -3   2   6      518.15      534.15      6.75 o 
  -2   2   6      474.72      407.49      5.88 o 
  -1   2   6      786.96      938.02      8.61 o 
   0   2   6      193.75      180.62      3.62 o 
   1   2   6      358.55      387.38      6.80 o 
   2   2   6       90.55      101.25      3.63 o 
   3   2   6        2.84        2.00      1.73 o 
   4   2   6       32.65       21.36      2.96 o 
   5   2   6       18.15       21.43      3.01 o 
   6   2   6      186.68      171.84      6.58 o 
   7   2   6        3.41       12.02      3.81 o 
   8   2   6       89.03       67.84      5.67 o 
   9   2   6       13.73       12.65      4.62 o 
  10   2   6       11.45       13.96      4.44 o 
 -13   3   6        4.39        8.51      4.80 o 
 -12   3   6        9.10        0.71      4.66 o 
 -11   3   6       15.30        5.65      4.46 o 
 -10   3   6      128.56      164.65      6.93 o 
  -9   3   6      205.59      206.74      7.05 o 
  -8   3   6       48.03       44.44      3.92 o 
  -7   3   6       85.34       85.51      2.30 o 
  -6   3   6      276.02      314.36      7.30 o 
  -5   3   6      305.99      380.65      6.81 o 
  -4   3   6      236.58      235.10      1.77 o 
  -3   3   6      109.66      113.66      3.62 o 
  -2   3   6      738.34      738.48      8.13 o 
  -1   3   6      121.02      141.46      4.62 o 
   0   3   6      558.76      697.80     31.74 o 
   1   3   6      250.33      300.07      5.82 o 
   2   3   6      261.19      269.08      5.66 o 
   3   3   6        9.07        2.31      2.13 o 
   4   3   6        0.68        3.00      2.47 o 
   5   3   6       54.13       35.48      3.47 o 
   6   3   6      155.67      164.04      6.42 o 
   7   3   6       37.51       53.22      4.97 o 
   8   3   6       25.51       21.22      4.42 o 
   9   3   6        9.79       18.22      5.00 o 
  10   3   6        0.38        5.21      4.40 o 
 -13   4   6        5.59       13.57      3.97 o 
 -12   4   6       14.60       13.10      4.41 o 
 -11   4   6       10.11       17.61      4.05 o 
 -10   4   6       52.38       54.83      4.53 o 
  -9   4   6      269.20      275.93      7.87 o 
  -8   4   6      101.46      141.00      5.57 o 
  -7   4   6      165.01      180.65      5.67 o 
  -6   4   6       86.43       66.09      3.67 o 
  -5   4   6        5.02        6.18      2.03 o 
  -4   4   6      473.43      425.74      7.30 o 
  -3   4   6      334.30      377.43      6.71 o 
  -2   4   6       57.50       65.61      3.62 o 
  -1   4   6       99.85       88.90      3.79 o 
   0   4   6       79.37       71.51      2.32 o 
   1   4   6      490.78      501.33      7.79 o 
   2   4   6      183.69      171.83      5.07 o 
   3   4   6       44.81       34.14      3.08 o 
   4   4   6       60.62       46.50      3.74 o 
   5   4   6       55.17       67.84      4.41 o 
   6   4   6       26.49       25.93      4.05 o 
   7   4   6       13.79        3.85      4.46 o 
   8   4   6        8.39        0.68      4.17 o 
   9   4   6        6.30        2.81      4.54 o 
  10   4   6        2.40        4.93      4.93 o 
 -13   5   6        8.72       10.92      4.44 o 
 -12   5   6        5.20        4.65      4.33 o 
 -11   5   6        4.49        7.84      3.96 o 
 -10   5   6       48.07       33.69      4.42 o 
  -9   5   6        5.42        1.03      3.42 o 
  -8   5   6       29.01       36.74      3.99 o 
  -7   5   6       41.90       31.30      3.50 o 
  -6   5   6        3.66        7.69      2.60 o 
  -5   5   6       90.89       75.33      3.69 o 
  -4   5   6       50.44       69.07      3.70 o 
  -3   5   6      123.34       92.91      3.95 o 
  -2   5   6       11.39       22.14      2.61 o 
  -1   5   6      124.44      111.83      4.29 o 
   0   5   6       74.60       56.24      4.47 o 
   1   5   6       70.72       77.34      3.83 o 
   2   5   6       32.52       50.30      3.65 o 
   3   5   6      130.54      125.52      5.03 o 
   4   5   6       32.37       30.61      3.79 o 
   5   5   6       23.19       33.29      4.06 o 
   6   5   6        5.36       12.24      3.71 o 
   7   5   6       22.05       21.74      4.59 o 
   8   5   6        8.64        2.39      4.98 o 
   9   5   6        6.99        5.83      4.92 o 
 -12   6   6        1.11        0.00      4.25 o 
 -11   6   6        2.59        3.65      3.67 o 
 -10   6   6        2.73        3.36      3.59 o 
  -9   6   6       16.71       21.45      3.77 o 
  -8   6   6       18.24       12.85      3.56 o 
  -7   6   6        4.40        5.25      3.00 o 
  -6   6   6      148.71      156.05      5.53 o 
  -5   6   6      198.12      177.71      5.91 o 
  -4   6   6        1.93        0.79      2.51 o 
  -3   6   6       23.38       34.20      3.08 o 
  -2   6   6       80.97       69.17      3.91 o 
  -1   6   6      107.44      103.34      4.48 o 
   0   6   6        0.69        1.31      2.64 o 
   1   6   6       41.32       24.17      3.15 o 
   2   6   6      109.37      125.80      5.26 o 
   3   6   6       20.14       11.70      3.30 o 
   4   6   6       98.68       88.90      5.67 o 
   5   6   6       58.46       70.17      5.20 o 
   6   6   6       11.40        6.06      4.18 o 
   7   6   6        6.10        3.16      4.41 o 
   8   6   6       17.77       28.28      5.35 o 
   9   6   6        2.73        4.99      4.99 o 
 -12   7   6        2.22        0.93      3.86 o 
 -11   7   6       13.22       12.19      4.41 o 
 -10   7   6        2.28        2.86      3.46 o 
  -9   7   6        1.88        3.46      3.58 o 
  -8   7   6       42.14       49.14      4.36 o 
  -7   7   6        5.78        1.69      3.36 o 
  -6   7   6       78.16       55.77      2.87 o 
  -5   7   6       72.41      101.21      5.08 o 
  -4   7   6      156.34      170.30      6.13 o 
  -3   7   6      200.11      182.28      6.26 o 
  -2   7   6       54.72       36.43      3.62 o 
  -1   7   6        0.58        3.00      2.79 o 
   0   7   6       75.94       80.60      4.96 o 
   1   7   6       14.85       11.84      3.57 o 
   2   7   6       16.50       14.60      3.57 o 
   3   7   6      120.91      107.13      6.03 o 
   4   7   6        3.83        2.55      3.63 o 
   5   7   6        2.60        4.33      3.82 o 
   6   7   6       17.85       12.92      4.35 o 
   7   7   6       12.69       13.46      4.41 o 
   8   7   6        4.09        1.31      4.82 o 
   9   7   6        0.31        1.67      5.17 o 
 -11   8   6       15.33       12.09      4.20 o 
 -10   8   6        0.20        3.18      3.46 o 
  -9   8   6        5.40        3.03      3.79 o 
  -8   8   6        9.89       14.24      3.95 o 
  -7   8   6       35.90       28.14      4.12 o 
  -6   8   6       63.69       65.48      5.15 o 
  -5   8   6        2.55        5.19      3.08 o 
  -4   8   6       43.04       53.38      4.50 o 
  -3   8   6      249.43      263.78      8.03 o 
  -2   8   6      285.19      263.94      8.38 o 
  -1   8   6      252.06      248.14      8.04 o 
   0   8   6       11.53        7.86      2.80 o 
   1   8   6       98.17      107.87      5.89 o 
   2   8   6      243.25      263.25      8.44 o 
   3   8   6      122.15      130.61      6.34 o 
   4   8   6       35.52       25.64      4.74 o 
   5   8   6        0.53        0.22      3.84 o 
   6   8   6       11.47        7.05      4.30 o 
   7   8   6        3.26        0.49      4.17 o 
   8   8   6        5.72        0.53      5.12 o 
 -10   9   6        2.13        6.71      3.86 o 
  -9   9   6        5.70        4.01      3.58 o 
  -8   9   6        1.63        1.85      3.56 o 
  -7   9   6       32.95       39.03      4.24 o 
  -6   9   6        9.35       11.34      4.33 o 
  -5   9   6       16.03       29.79      4.30 o 
  -4   9   6        0.11        2.15      3.47 o 
  -3   9   6        5.94        2.19      3.58 o 
  -2   9   6      264.43      245.74      8.56 o 
  -1   9   6       62.81       73.49      6.15 o 
   0   9   6      301.72      351.41     30.65 o 
   1   9   6       32.07       21.52      5.11 o 
   2   9   6       50.03       50.55      5.28 o 
   3   9   6       29.57       34.87      5.14 o 
   4   9   6       26.91       20.07      4.56 o 
   5   9   6       10.25        8.71      4.34 o 
   6   9   6        1.08       11.05      4.09 o 
   7   9   6        1.06        1.50      4.64 o 
  -9  10   6        6.70        3.47      4.24 o 
  -8  10   6        4.64        2.35      4.48 o 
  -7  10   6       17.00       21.30      4.41 o 
  -6  10   6        1.06        0.43      3.89 o 
  -5  10   6       21.13       30.07      4.72 o 
  -4  10   6        9.72        4.34      4.02 o 
  -3  10   6        1.90        4.01      3.98 o 
  -2  10   6       15.56       17.85      4.47 o 
  -1  10   6       16.48       14.51      4.51 o 
   0  10   6       18.59       20.90      3.45 o 
   1  10   6        8.43        3.75      4.48 o 
   2  10   6        7.79        8.79      3.75 o 
   3  10   6       21.01       11.27      4.18 o 
   4  10   6        8.54       12.56      3.90 o 
   5  10   6        5.97        9.67      4.15 o 
   6  10   6        3.95        4.51      4.04 o 
  -8  11   6        0.62        3.33      4.19 o 
  -7  11   6        1.74        2.69      4.00 o 
  -6  11   6        7.32        1.60      4.12 o 
  -5  11   6        2.48        1.86      4.06 o 
  -4  11   6        2.31        1.89      4.01 o 
  -3  11   6       19.59       14.55      4.25 o 
  -2  11   6        5.41       13.68      5.05 o 
  -1  11   6       11.38        5.87      4.90 o 
   0  11   6       43.18       35.79      4.50 o 
   1  11   6        3.46        0.00      4.28 o 
   2  11   6        1.00        7.47      3.74 o 
   3  11   6        2.55        2.54      3.87 o 
   4  11   6        0.92        0.47      4.02 o 
   5  11   6        0.60        2.10      4.33 o 
  -6  12   6        0.00        1.41      4.20 o 
  -5  12   6        0.51        6.36      3.74 o 
  -4  12   6        2.97        7.13      4.20 o 
  -3  12   6        0.29        5.07      4.54 o 
  -2  12   6        2.63        2.25      4.88 o 
  -1  12   6        0.21        1.07      4.29 o 
   0  12   6        8.43        6.57      3.35 o 
   1  12   6        4.59        5.93      3.98 o 
   2  12   6        2.78        3.61      4.40 o 
   3  12   6        0.69        0.69      3.85 o 
  -3  13   6       10.98        8.92      5.91 o 
  -2  13   6        3.06        3.50      4.80 o 
  -1  13   6        3.21        6.93      4.34 o 
   0  13   6        0.54        3.29      3.29 o 
 -13   0   7        9.26       14.93      5.75 o 
 -12   0   7        3.12        4.72      3.89 o 
 -11   0   7       41.97       28.18      4.80 o 
 -10   0   7        6.13        0.57      3.50 o 
  -9   0   7        8.80        8.37      3.02 o 
  -8   0   7       27.16       22.48      2.88 o 
  -7   0   7       86.10       85.64      2.36 o 
  -6   0   7       60.28       79.41      3.48 o 
  -5   0   7      159.78      133.05      1.75 o 
  -4   0   7        1.28        0.17      1.81 o 
  -3   0   7       82.46       77.04      3.13 o 
  -2   0   7      181.45      198.80      5.19 o 
  -1   0   7        7.98       15.37      2.01 o 
   0   0   7        0.78        1.78      1.78 o 
   1   0   7       58.06       35.16      2.49 o 
   2   0   7        0.76        2.00      2.00 o 
   3   0   7       67.25       54.53      3.34 o 
   4   0   7       83.97       98.49      4.35 o 
   5   0   7        2.01        4.85      2.60 o 
   6   0   7        2.03        6.56      2.88 o 
   7   0   7        0.17        8.15      3.37 o 
   8   0   7        7.46        0.99      3.64 o 
   9   0   7        7.25        2.05      3.75 o 
  10   0   7        1.94        3.63      3.63 o 
 -13   1   7       12.56        9.92      4.50 o 
 -12   1   7        2.69        7.44      3.89 o 
 -11   1   7        1.41        5.08      3.21 o 
 -10   1   7       66.72       44.74      4.68 o 
  -9   1   7       35.17       55.75      4.54 o 
  -8   1   7      172.85      188.77      4.42 o 
  -7   1   7        0.37        8.03      2.23 o 
  -6   1   7       68.55       62.15      1.86 o 
  -5   1   7       64.26       41.56      2.67 o 
  -4   1   7      364.87      302.15      5.65 o 
  -3   1   7       13.60       11.03      1.97 o 
  -2   1   7      368.26      399.24      6.83 o 
  -1   1   7      158.42      171.74      4.24 o 
   0   1   7       93.46       82.48     51.49 o 
   1   1   7       57.16       48.07      2.91 o 
   2   1   7       39.82       31.30      2.66 o 
   3   1   7       49.94       35.29      2.95 o 
   4   1   7       54.28       72.84      4.07 o 
   5   1   7       54.15       51.16      4.14 o 
   6   1   7       25.84       20.89      3.64 o 
   7   1   7       23.74       18.35      4.50 o 
   8   1   7       22.59       27.18      4.44 o 
   9   1   7        5.55        9.57      3.90 o 
  10   1   7        5.29        4.40      4.40 o 
 -13   2   7        1.42        3.36      4.68 o 
 -12   2   7       17.92       19.31      4.79 o 
 -11   2   7       19.12       20.62      4.23 o 
 -10   2   7      218.68      194.38      7.27 o 
  -9   2   7      279.64      262.64      7.75 o 
  -8   2   7       64.00       49.46      3.95 o 
  -7   2   7       29.95       24.97      3.06 o 
  -6   2   7      231.27      191.65      5.60 o 
  -5   2   7      117.20       99.77      1.93 o 
  -4   2   7      194.18      148.18      4.23 o 
  -3   2   7       30.29       26.03      2.23 o 
  -2   2   7      160.65      145.41      3.99 o 
  -1   2   7      412.52      428.69      5.40 o 
   0   2   7        4.20        1.10      1.28 o 
   1   2   7       96.42       87.90      2.97 o 
   2   2   7       11.38       19.94      2.40 o 
   3   2   7       29.68       25.27      2.77 o 
   4   2   7       28.00       28.50      3.57 o 
   5   2   7       23.63       36.11      3.88 o 
   6   2   7       77.26       79.54      5.23 o 
   7   2   7        6.83        2.01      4.03 o 
   8   2   7       13.75        5.53      4.32 o 
   9   2   7        3.67        2.39      3.99 o 
  10   2   7        2.47        6.69      4.35 o 
 -13   3   7        4.57        1.77      4.59 o 
 -12   3   7        8.09        1.38      4.28 o 
 -11   3   7       23.20       26.39      4.45 o 
 -10   3   7       43.90       48.66      5.63 o 
  -9   3   7      170.60      148.24      6.55 o 
  -8   3   7      763.09      618.33     10.44 o 
  -7   3   7      110.75      107.24      4.75 o 
  -6   3   7       20.85       24.90      3.38 o 
  -5   3   7       27.10       22.10      2.46 o 
  -4   3   7       22.19       18.28      2.10 o 
  -3   3   7      260.59      243.65      5.38 o 
  -2   3   7       23.21       12.41      2.19 o 
  -1   3   7      254.02      269.80      5.66 o 
   0   3   7       30.97       34.00      1.88 o 
   1   3   7      191.70      198.57      5.34 o 
   2   3   7      177.72      167.07      5.15 o 
   3   3   7       40.21       42.77      3.31 o 
   4   3   7       40.25       42.03      3.96 o 
   5   3   7      104.12       93.68      5.13 o 
   6   3   7        2.02        6.51      3.38 o 
   7   3   7       33.63       21.63      4.36 o 
   8   3   7       20.47       22.16      4.91 o 
   9   3   7        7.02        2.30      4.57 o 
 -13   4   7       14.22       13.65      4.44 o 
 -12   4   7        3.53        0.47      4.25 o 
 -11   4   7        8.16        6.70      3.78 o 
 -10   4   7       25.41       17.54      3.95 o 
  -9   4   7        0.58        9.20      3.80 o 
  -8   4   7      108.86       93.74      5.11 o 
  -7   4   7       91.38       84.04      4.56 o 
  -6   4   7       69.78       72.50      4.14 o 
  -5   4   7      132.51      146.99      5.75 o 
  -4   4   7      323.67      345.74      5.79 o 
  -3   4   7      149.54      137.06      4.53 o 
  -2   4   7       83.16      103.64      3.95 o 
  -1   4   7      112.34      110.33      4.14 o 
   0   4   7       22.07       18.37      2.19 o 
   1   4   7      105.14       98.80      4.25 o 
   2   4   7      142.01      147.30      5.08 o 
   3   4   7       70.87       77.98      4.34 o 
   4   4   7       82.57       84.22      4.84 o 
   5   4   7       76.44      100.84      5.71 o 
   6   4   7        7.76        4.00      4.00 o 
   7   4   7       15.33        1.54      4.74 o 
   8   4   7        0.61        3.45      4.53 o 
   9   4   7        9.48       11.48      4.72 o 
 -12   5   7       11.05       14.54      4.17 o 
 -11   5   7        8.44        9.01      3.80 o 
 -10   5   7       58.83       59.85      5.14 o 
  -9   5   7       19.72       32.70      4.18 o 
  -8   5   7       10.85       11.05      3.66 o 
  -7   5   7      148.97      163.85      6.15 o 
  -6   5   7        7.34       14.79      2.89 o 
  -5   5   7      166.85      177.43      5.81 o 
  -4   5   7       15.49        9.82      2.57 o 
  -3   5   7       87.50       78.48      4.03 o 
  -2   5   7        4.91        7.08      2.84 o 
  -1   5   7       45.83       60.73      3.95 o 
   0   5   7       80.15       74.69      5.15 o 
   1   5   7       19.57       26.28      3.35 o 
   2   5   7      284.19      289.03      7.42 o 
   3   5   7       19.12       23.55      3.59 o 
   4   5   7        5.74       14.35      3.72 o 
   5   5   7       78.29       72.93      5.32 o 
   6   5   7       55.15       61.34      5.19 o 
   7   5   7        7.48        2.32      4.38 o 
   8   5   7       12.19        3.61      5.36 o 
   9   5   7        2.97        1.40      5.34 o 
 -12   6   7        5.66        4.40      4.25 o 
 -11   6   7        5.41        9.21      4.06 o 
 -10   6   7        7.53        0.63      3.46 o 
  -9   6   7        7.89       11.69      3.46 o 
  -8   6   7       77.20       85.73      5.47 o 
  -7   6   7       45.56       47.71      4.16 o 
  -6   6   7       32.11       34.04      4.30 o 
  -5   6   7      100.75      117.67      5.38 o 
  -4   6   7       53.24       36.81      3.59 o 
  -3   6   7        5.42        8.10      3.08 o 
  -2   6   7       44.25       32.70      3.37 o 
  -1   6   7       27.09       27.62      3.39 o 
   0   6   7        9.94       10.87      2.53 o 
   1   6   7       59.25       54.48      4.49 o 
   2   6   7       82.62       96.08      5.37 o 
   3   6   7       67.77       86.77      5.41 o 
   4   6   7       13.87       20.08      3.88 o 
   5   6   7       19.10       15.61      4.01 o 
   6   6   7        7.21       12.17      4.16 o 
   7   6   7        5.08        1.22      4.63 o 
   8   6   7       12.64       18.72      5.38 o 
 -11   7   7        5.91        2.01      4.05 o 
 -10   7   7        2.51        5.54      3.84 o 
  -9   7   7       20.17       16.78      3.98 o 
  -8   7   7        3.06        0.37      3.64 o 
  -7   7   7        0.51        1.64      3.42 o 
  -6   7   7       84.20       97.09      5.41 o 
  -5   7   7       72.81       79.92      4.80 o 
  -4   7   7       78.97       84.12      5.00 o 
  -3   7   7       24.89       24.71      3.88 o 
  -2   7   7       32.70       54.72      4.50 o 
  -1   7   7      115.86      130.81      6.18 o 
   0   7   7        2.88        7.50      2.29 o 
   1   7   7       47.94       44.60      4.51 o 
   2   7   7        1.26        5.37      3.69 o 
   3   7   7       67.19       71.43      5.40 o 
   4   7   7        7.61        9.35      3.58 o 
   5   7   7        6.39        6.01      3.83 o 
   6   7   7       13.75       21.47      4.47 o 
   7   7   7        9.40        8.13      4.82 o 
   8   7   7        5.57       10.98      5.72 o 
 -11   8   7        0.61        0.46      3.84 o 
 -10   8   7        0.89        2.66      3.94 o 
  -9   8   7        1.54        9.35      3.55 o 
  -8   8   7       11.77       10.87      4.51 o 
  -7   8   7       14.31       16.45      3.84 o 
  -6   8   7        8.93       19.29      3.71 o 
  -5   8   7       86.98       77.60      5.22 o 
  -4   8   7       51.39       35.70      4.20 o 
  -3   8   7       79.68       77.19      5.32 o 
  -2   8   7      164.45      174.45      8.07 o 
  -1   8   7       44.11       33.66      4.99 o 
   0   8   7      111.37       93.30      7.91 o 
   1   8   7       41.45       43.11      5.14 o 
   2   8   7       43.74       40.94      5.13 o 
   3   8   7       40.05       33.44      4.95 o 
   4   8   7       10.90       18.06      4.17 o 
   5   8   7       11.12       16.87      4.04 o 
   6   8   7        5.83        6.53      4.32 o 
   7   8   7        3.46        0.26      4.91 o 
 -10   9   7        0.90        0.23      3.77 o 
  -9   9   7        6.33        2.42      4.06 o 
  -8   9   7        0.88        1.97      3.59 o 
  -7   9   7       14.91       14.94      3.46 o 
  -6   9   7       43.46       31.87      4.66 o 
  -5   9   7        7.93        3.99      3.99 o 
  -4   9   7       12.56       13.98      4.28 o 
  -3   9   7       23.32       23.30      4.12 o 
  -2   9   7       28.54       16.02      4.72 o 
  -1   9   7       61.95       64.48      5.85 o 
   0   9   7       25.85       37.29      6.81 o 
   1   9   7       17.28       17.14      4.62 o 
   2   9   7        7.24        2.84      4.40 o 
   3   9   7        8.53       15.29      4.22 o 
   4   9   7        5.11        6.16      4.04 o 
   5   9   7       11.59        7.62      4.33 o 
   6   9   7        7.23        5.50      4.91 o 
  -9  10   7        2.61        0.46      3.87 o 
  -8  10   7        0.24        2.97      4.06 o 
  -7  10   7        2.44        8.41      3.96 o 
  -6  10   7        9.43        8.43      4.58 o 
  -5  10   7        3.68        6.90      4.26 o 
  -4  10   7        3.99        8.68      3.87 o 
  -3  10   7       38.18       26.06      4.82 o 
  -2  10   7       29.18       22.54      5.11 o 
  -1  10   7       24.60       28.13      4.98 o 
   0  10   7       22.12       32.41      3.72 o 
   1  10   7       12.74       18.90      4.63 o 
   2  10   7        4.08        3.27      4.40 o 
   3  10   7        2.22        0.22      4.11 o 
   4  10   7        1.90        3.82      4.22 o 
   5  10   7        4.04        2.18      4.30 o 
  -7  11   7        7.02        7.84      4.34 o 
  -6  11   7        1.01        1.22      4.24 o 
  -5  11   7        1.14        1.98      3.98 o 
  -4  11   7        0.47        2.30      4.53 o 
  -3  11   7        9.58       11.37      4.30 o 
  -2  11   7        3.85       16.02      4.52 o 
  -1  11   7        8.44       11.45      4.71 o 
   0  11   7        2.35        1.43      3.77 o 
   1  11   7        2.80        5.75      3.73 o 
   2  11   7        1.67        2.20      4.11 o 
   3  11   7        3.27        0.49      4.09 o 
   4  11   7        0.42        6.74      4.36 o 
  -6  12   7        0.81        2.00      4.39 o 
  -5  12   7       16.95       11.70      5.18 o 
  -4  12   7        1.66        5.42      4.84 o 
  -3  12   7       14.81       22.09      5.20 o 
  -2  12   7        7.41       13.07      5.20 o 
  -1  12   7        0.95        8.88      4.97 o 
   0  12   7        0.60        1.79      4.74 o 
   1  12   7        1.70        3.63      4.17 o 
   2  12   7        2.17        0.26      3.98 o 
 -13   0   8        2.70        5.29      4.44 o 
 -12   0   8        0.48        4.48      4.48 o 
 -11   0   8        0.03        3.47      3.83 o 
 -10   0   8        4.36        0.63      3.95 o 
  -9   0   8        4.68        2.95      3.58 o 
  -8   0   8       12.21       26.05      4.11 o 
  -7   0   8       67.39       58.61      2.24 o 
  -6   0   8       15.21        6.46      2.14 o 
  -5   0   8      131.54      121.54      4.25 o 
  -4   0   8      119.84      103.45      3.82 o 
  -3   0   8      209.41      250.61      5.48 o 
  -2   0   8       20.82       16.17      1.74 o 
  -1   0   8      363.87      334.03      6.58 o 
   0   0   8      147.96      151.38      3.34 o 
   1   0   8       52.87       60.65      3.72 o 
   2   0   8        8.54        2.28      2.28 o 
   3   0   8       10.01        8.35      2.54 o 
   4   0   8        2.23        1.77      2.86 o 
   5   0   8        1.26        0.97      2.84 o 
   6   0   8        3.97        6.98      2.97 o 
   7   0   8        0.05        1.55      3.57 o 
   8   0   8        6.40        4.92      3.75 o 
   9   0   8        6.84        1.90      3.88 o 
 -13   1   8        0.57        4.71      4.04 o 
 -12   1   8        4.16        0.22      3.97 o 
 -11   1   8        7.90        2.20      4.49 o 
 -10   1   8       20.11       11.64      5.54 o 
  -9   1   8      136.32      150.14      6.53 o 
  -8   1   8       41.01       33.96      3.83 o 
  -7   1   8       72.03       77.26      4.44 o 
  -6   1   8       12.55       18.21      2.60 o 
  -5   1   8       46.51       43.57      2.89 o 
  -4   1   8      105.07       92.17      3.59 o 
  -3   1   8       23.56       27.43      2.25 o 
  -2   1   8       69.23       63.31      3.15 o 
  -1   1   8       16.88       17.05      2.33 o 
   0   1   8       21.51       14.69      9.25 o 
   1   1   8       44.24       35.71      2.94 o 
   2   1   8       52.70       59.42      3.86 o 
   3   1   8       41.20       32.90      3.38 o 
   4   1   8       63.55       61.79      4.31 o 
   5   1   8       25.30       14.27      3.40 o 
   6   1   8       58.58       49.82      4.74 o 
   7   1   8        2.67        2.24      3.51 o 
   8   1   8        4.59        2.18      4.05 o 
   9   1   8        4.79        6.59      4.00 o 
 -13   2   8        2.64        1.48      4.22 o 
 -12   2   8        3.17        1.14      4.14 o 
 -11   2   8        8.27        6.86      3.98 o 
 -10   2   8      232.52      253.86      8.81 o 
  -9   2   8        6.99        9.09      3.65 o 
  -8   2   8      220.64      252.31      9.94 o 
  -7   2   8      152.43      156.97      5.63 o 
  -6   2   8      166.46      167.38      4.30 o 
  -5   2   8       83.32       81.69      1.81 o 
  -4   2   8       54.32       59.87      3.64 o 
  -3   2   8       44.79       32.46      2.52 o 
  -2   2   8      185.68      177.18      3.88 o 
  -1   2   8      137.44      151.13      4.49 o 
   0   2   8      122.85      130.09      3.08 o 
   1   2   8       22.28       21.58      2.36 o 
   2   2   8      326.57      332.81      7.22 o 
   3   2   8      121.40      119.92      5.22 o 
   4   2   8       67.42       47.18      4.19 o 
   5   2   8       31.95       24.04      4.05 o 
   6   2   8       21.93       27.64      4.13 o 
   7   2   8       14.24       13.10      4.46 o 
   8   2   8       15.01        8.15      4.25 o 
   9   2   8        2.96        0.26      4.50 o 
 -13   3   8        8.97       19.37      4.31 o 
 -12   3   8       14.22       13.11      4.32 o 
 -11   3   8       10.57       12.45      4.00 o 
 -10   3   8       13.33        9.56      3.90 o 
  -9   3   8       54.00       62.74      5.06 o 
  -8   3   8      113.01      139.94      6.21 o 
  -7   3   8       73.23       91.37      5.01 o 
  -6   3   8       91.33       76.73      4.24 o 
  -5   3   8       22.80        9.39      2.39 o 
  -4   3   8       11.40        9.81      1.98 o 
  -3   3   8      204.43      174.09      4.88 o 
  -2   3   8      211.25      173.07      4.95 o 
  -1   3   8       28.92       24.49      2.56 o 
   0   3   8       69.51       90.56      4.02 o 
   1   3   8        1.76        8.97      2.62 o 
   2   3   8       60.97       74.79      4.28 o 
   3   3   8      135.58      145.34      5.83 o 
   4   3   8       64.54       59.18      4.80 o 
   5   3   8       34.82       36.83      4.72 o 
   6   3   8       42.78       38.97      4.58 o 
   7   3   8        4.13        5.43      4.37 o 
   8   3   8        4.17        7.86      3.90 o 
   9   3   8       14.21       13.53      4.66 o 
 -13   4   8        6.31        1.72      4.25 o 
 -12   4   8       11.69       14.16      4.83 o 
 -11   4   8        8.39        1.73      4.09 o 
 -10   4   8       13.01       15.84      3.99 o 
  -9   4   8       50.71       35.36      4.37 o 
  -8   4   8        4.13        5.55      3.68 o 
  -7   4   8      124.60      141.15      5.85 o 
  -6   4   8      110.32       97.05      4.88 o 
  -5   4   8       73.78       74.76      4.24 o 
  -4   4   8       42.58       46.97      3.51 o 
  -3   4   8      126.19      148.28      5.00 o 
  -2   4   8       58.97       38.48      3.03 o 
  -1   4   8      124.92      108.78      4.39 o 
   0   4   8       29.48       40.83      2.23 o 
   1   4   8        8.11       13.93      2.71 o 
   2   4   8        5.27        9.24      2.88 o 
   3   4   8       91.23      102.48      5.35 o 
   4   4   8       82.20       87.55      5.31 o 
   5   4   8       67.60       74.24      5.40 o 
   6   4   8       31.56       21.29      4.67 o 
   7   4   8       14.82        8.33      5.20 o 
   8   4   8        0.75        4.67      3.97 o 
 -12   5   8        0.24        5.38      4.05 o 
 -11   5   8       12.83       11.79      4.09 o 
 -10   5   8        6.68       10.43      4.19 o 
  -9   5   8       23.03       38.32      4.36 o 
  -8   5   8       49.46       43.86      4.69 o 
  -7   5   8       15.06       11.95      3.79 o 
  -6   5   8      120.65      121.48      5.83 o 
  -5   5   8      288.49      248.49      7.30 o 
  -4   5   8       35.77       41.13      4.26 o 
  -3   5   8        6.26       16.11      2.71 o 
  -2   5   8       17.64       27.44      3.28 o 
  -1   5   8       14.54       28.26      3.12 o 
   0   5   8       61.40       50.73      5.43 o 
   1   5   8      185.24      169.13      6.20 o 
   2   5   8       49.61       33.47      4.07 o 
   3   5   8        7.15        3.41      3.66 o 
   4   5   8       20.66       18.46      4.08 o 
   5   5   8       21.96       36.80      4.92 o 
   6   5   8        7.42        7.04      4.49 o 
   7   5   8       18.88       23.75      5.29 o 
   8   5   8       21.78       23.06      5.37 o 
 -12   6   8        4.46        6.62      4.09 o 
 -11   6   8        2.52        4.32      3.91 o 
 -10   6   8        8.32       15.17      4.03 o 
  -9   6   8        6.10       12.08      3.88 o 
  -8   6   8       51.33       42.82      4.82 o 
  -7   6   8       93.23       71.84      5.23 o 
  -6   6   8       56.12       67.25      4.99 o 
  -5   6   8       70.26       60.27      4.79 o 
  -4   6   8       25.18       15.42      3.27 o 
  -3   6   8        5.02        5.68      3.29 o 
  -2   6   8       35.39       30.00      3.54 o 
  -1   6   8       20.89       13.85      3.66 o 
   0   6   8      100.86      119.74      4.28 o 
   1   6   8       73.66       87.16      5.30 o 
   2   6   8       10.27       14.36      3.40 o 
   3   6   8       29.14       23.79      4.59 o 
   4   6   8       21.63       18.76      4.26 o 
   5   6   8       24.97       18.22      4.54 o 
   6   6   8        0.24        2.40      4.42 o 
   7   6   8       12.30       16.73      5.23 o 
   8   6   8        1.09        1.43      5.36 o 
 -11   7   8       19.10       11.62      4.50 o 
 -10   7   8        0.82        3.37      3.70 o 
  -9   7   8        1.89       10.77      3.94 o 
  -8   7   8       22.32       18.57      4.44 o 
  -7   7   8      205.95      167.59      7.13 o 
  -6   7   8       24.95       19.18      4.32 o 
  -5   7   8      151.07      149.70      6.74 o 
  -4   7   8       42.79       45.16      4.38 o 
  -3   7   8       31.70       37.96      3.94 o 
  -2   7   8       32.08       18.33      3.77 o 
  -1   7   8      108.32      105.94      6.08 o 
   0   7   8       55.67       45.59      6.41 o 
   1   7   8      102.48      102.92      6.09 o 
   2   7   8        4.35        3.16      3.78 o 
   3   7   8        2.68        3.08      3.52 o 
   4   7   8        5.00        3.92      3.92 o 
   5   7   8        2.39        2.10      4.11 o 
   6   7   8        1.90        2.00      4.75 o 
   7   7   8        1.17        2.42      4.65 o 
 -10   8   8        4.12        4.62      4.28 o 
  -9   8   8        9.23        8.35      3.84 o 
  -8   8   8       10.09        5.25      4.17 o 
  -7   8   8        6.97        7.05      4.05 o 
  -6   8   8       10.00        6.07      3.97 o 
  -5   8   8       33.22       26.91      4.32 o 
  -4   8   8       27.31       23.13      4.20 o 
  -3   8   8       41.82       48.60      5.07 o 
  -2   8   8        3.92        9.59      4.03 o 
  -1   8   8      115.63      140.06      7.04 o 
   0   8   8       89.16       84.90      8.89 o 
   1   8   8       43.49       51.43      5.35 o 
   2   8   8        1.73        3.79      3.79 o 
   3   8   8        1.87        3.57      4.03 o 
   4   8   8        7.93        5.35      4.09 o 
   5   8   8        1.35        7.34      3.88 o 
   6   8   8        0.84        5.08      5.08 o 
 -10   9   8        3.35        1.89      4.15 o 
  -9   9   8        0.79        3.97      3.97 o 
  -8   9   8        4.95        3.47      4.22 o 
  -7   9   8        1.69        5.04      3.80 o 
  -6   9   8        2.73        3.63      3.95 o 
  -5   9   8        7.17        7.50      3.71 o 
  -4   9   8        9.47        6.42      4.15 o 
  -3   9   8        7.61       10.07      4.19 o 
  -2   9   8       43.42       36.58      4.96 o 
  -1   9   8       11.04        8.46      3.92 o 
   0   9   8       54.49       40.27      8.92 o 
   1   9   8       39.16       35.55      5.23 o 
   2   9   8        2.09        1.40      4.01 o 
   3   9   8        5.71        8.30      4.38 o 
   4   9   8        1.78        0.49      4.22 o 
   5   9   8        1.00        2.02      4.50 o 
  -8  10   8        8.25       11.09      4.03 o 
  -7  10   8        2.94        2.65      4.23 o 
  -6  10   8        3.91        4.87      4.29 o 
  -5  10   8        6.19        9.88      3.90 o 
  -4  10   8        5.49        2.78      4.35 o 
  -3  10   8        1.83        2.10      4.49 o 
  -2  10   8       13.12       19.04      4.72 o 
  -1  10   8        6.83        3.85      4.87 o 
   0  10   8        0.51        1.27      3.09 o 
   1  10   8        3.23        1.75      4.63 o 
   2  10   8        7.37        0.98      4.91 o 
   3  10   8        0.20        0.49      4.09 o 
   4  10   8        0.42        1.26      4.36 o 
  -7  11   8        0.03        7.80      4.32 o 
  -6  11   8        0.16        1.03      4.36 o 
  -5  11   8        5.11        0.27      4.54 o 
  -4  11   8       11.56       13.02      5.19 o 
  -3  11   8        9.38        3.94      4.93 o 
  -2  11   8        7.77       15.51      5.16 o 
  -1  11   8        1.21        0.30      4.90 o 
   0  11   8        1.85        5.28      3.24 o 
   1  11   8        1.85        3.69      4.32 o 
   2  11   8        1.35        5.66      4.44 o 
   3  11   8        2.03        2.78      4.11 o 
  -4  12   8        0.63        7.99      4.66 o 
  -3  12   8        1.75       10.11      4.58 o 
  -2  12   8        2.67        3.41      5.16 o 
  -1  12   8       12.30       15.95      5.24 o 
   0  12   8        1.09        0.95      3.42 o 
 -13   0   9        5.84       16.36      4.48 o 
 -12   0   9        1.54        0.80      4.06 o 
 -11   0   9        0.88        0.70      4.06 o 
 -10   0   9       65.59       55.84      4.98 o 
  -9   0   9       68.07       78.80      5.11 o 
  -8   0   9       24.07       32.18      4.23 o 
  -7   0   9        1.24        2.51      2.51 o 
  -6   0   9        2.31        2.52      2.52 o 
  -5   0   9       60.94       39.66      3.15 o 
  -4   0   9        3.51        5.65      2.01 o 
  -3   0   9        3.11        2.50      1.98 o 
  -2   0   9       34.60       31.20      2.95 o 
  -1   0   9      589.00      522.36      8.56 o 
   0   0   9       57.55       58.85      2.83 o 
   1   0   9      121.47      154.76      5.79 o 
   2   0   9      117.84      110.34      4.90 o 
   3   0   9       67.98       69.88      4.64 o 
   4   0   9       38.14       52.37      4.09 o 
   5   0   9        3.75        3.08      3.08 o 
   6   0   9        0.28        2.70      3.31 o 
   7   0   9        0.79        0.41      3.51 o 
   8   0   9        9.02        6.14      3.78 o 
 -13   1   9        4.79        2.08      4.40 o 
 -12   1   9       11.91        3.79      4.39 o 
 -11   1   9       17.06       15.39      4.40 o 
 -10   1   9      148.20      164.67      7.51 o 
  -9   1   9       10.13        9.16      3.87 o 
  -8   1   9      163.01      190.89      4.78 o 
  -7   1   9       10.40        2.06      2.49 o 
  -6   1   9       76.99       67.09      3.90 o 
  -5   1   9        0.65        1.30      2.05 o 
  -4   1   9        7.50        5.42      2.29 o 
  -3   1   9      129.45      110.24      4.32 o 
  -2   1   9      158.13      156.46      4.91 o 
  -1   1   9       24.50       21.64      2.89 o 
   0   1   9      125.75      148.08      3.67 o 
   1   1   9        7.30        7.08      2.56 o 
   2   1   9      129.61      162.32      5.85 o 
   3   1   9       26.84       33.02      3.55 o 
   4   1   9        5.79        2.18      3.31 o 
   5   1   9       14.82       13.49      3.39 o 
   6   1   9        1.42        1.20      3.57 o 
   7   1   9        8.15        5.18      4.09 o 
   8   1   9        0.68        4.07      4.07 o 
 -13   2   9        4.41        8.84      4.26 o 
 -12   2   9        0.88        4.39      4.28 o 
 -11   2   9        9.85        8.35      4.44 o 
 -10   2   9        5.28        3.21      4.41 o 
  -9   2   9       27.39       28.41      4.14 o 
  -8   2   9      233.88      192.42      6.98 o 
  -7   2   9        2.45        0.74      2.88 o 
  -6   2   9       20.09       11.72      2.77 o 
  -5   2   9       40.24       38.54      2.58 o 
  -4   2   9       60.55       49.46      3.32 o 
  -3   2   9       18.24       16.45      2.52 o 
  -2   2   9       23.26       40.88      3.21 o 
  -1   2   9        4.59        4.98      2.21 o 
   0   2   9       49.67       66.52      2.74 o 
   1   2   9      102.99       82.67      4.47 o 
   2   2   9       90.24       80.63      4.63 o 
   3   2   9       66.88       55.99      4.40 o 
   4   2   9       38.24       25.21      3.83 o 
   5   2   9       21.62       21.51      4.03 o 
   6   2   9        6.41        4.22      3.62 o 
   7   2   9        4.02        1.37      4.11 o 
   8   2   9        2.23        1.20      4.17 o 
 -13   3   9        0.21        4.67      4.67 o 
 -12   3   9        6.06       10.62      4.33 o 
 -11   3   9        9.99       11.04      4.46 o 
 -10   3   9      103.70      131.41      6.92 o 
  -9   3   9       92.85      114.04      6.25 o 
  -8   3   9       79.32       52.98      4.86 o 
  -7   3   9      116.26      110.41      5.51 o 
  -6   3   9       53.55       71.05      5.12 o 
  -5   3   9       73.06       68.63      4.00 o 
  -4   3   9       20.26       16.01      2.08 o 
  -3   3   9       58.75       45.69      3.25 o 
  -2   3   9        5.81       11.83      2.54 o 
  -1   3   9      196.48      186.33      5.57 o 
   0   3   9       11.91        9.31      1.96 o 
   1   3   9       27.34       38.53      3.73 o 
   2   3   9      112.07      105.75      3.17 o 
   3   3   9       78.44       91.34      5.15 o 
   4   3   9        9.82        1.65      3.28 o 
   5   3   9        5.64        3.82      4.09 o 
   6   3   9        0.21        0.22      4.25 o 
   7   3   9        9.26        9.11      4.17 o 
   8   3   9        0.07        0.78      4.38 o 
 -12   4   9       19.63       18.34      4.76 o 
 -11   4   9        3.19        4.15      4.28 o 
 -10   4   9       26.43       16.54      4.07 o 
  -9   4   9        7.45        0.81      3.67 o 
  -8   4   9       13.33       12.38      3.52 o 
  -7   4   9       14.94       10.39      3.51 o 
  -6   4   9       36.94       46.80      4.02 o 
  -5   4   9       69.94       75.76      5.33 o 
  -4   4   9      116.40      117.76      3.99 o 
  -3   4   9       31.21       14.27      2.97 o 
  -2   4   9       12.07       13.29      2.77 o 
  -1   4   9       37.69       39.39      3.51 o 
   0   4   9       44.01       45.57      5.11 o 
   1   4   9       92.62       87.17      4.98 o 
   2   4   9      135.62      164.61      6.42 o 
   3   4   9       12.90       15.90      3.68 o 
   4   4   9        2.32        6.75      3.66 o 
   5   4   9       55.15       42.26      5.48 o 
   6   4   9       28.17       41.68      5.41 o 
   7   4   9       11.56       14.39      4.69 o 
   8   4   9        4.72        1.33      5.04 o 
 -12   5   9        8.61        7.04      4.72 o 
 -11   5   9        8.30       10.30      4.29 o 
 -10   5   9       11.78       12.91      4.26 o 
  -9   5   9       24.11       24.39      4.33 o 
  -8   5   9       52.55       75.23      5.19 o 
  -7   5   9       92.74      110.62      5.73 o 
  -6   5   9       38.55       20.78      3.88 o 
  -5   5   9       44.74       52.15      4.24 o 
  -4   5   9        7.77        8.34      3.11 o 
  -3   5   9       20.61       18.43      3.21 o 
  -2   5   9       33.98       54.67      4.14 o 
  -1   5   9        1.03        3.56      3.03 o 
   0   5   9       36.70       30.93      4.58 o 
   1   5   9       32.41       38.71      4.49 o 
   2   5   9      149.84      130.14      6.29 o 
   3   5   9      112.56       90.96      5.72 o 
   4   5   9       35.46       46.03      5.15 o 
   5   5   9        2.54        8.32      4.16 o 
   6   5   9        8.02       10.28      4.97 o 
   7   5   9       10.40        5.31      5.00 o 
 -11   6   9       16.25       19.05      4.97 o 
 -10   6   9        7.64        6.89      4.29 o 
  -9   6   9       23.91       13.38      4.16 o 
  -8   6   9       15.63       16.70      4.79 o 
  -7   6   9       52.00       54.50      4.82 o 
  -6   6   9       40.08       53.27      5.01 o 
  -5   6   9        5.74       10.48      3.44 o 
  -4   6   9       10.79       11.58      4.28 o 
  -3   6   9       21.77       15.87      3.19 o 
  -2   6   9       66.69       63.32      4.09 o 
  -1   6   9      245.66      246.91      7.96 o 
   0   6   9        7.23       19.06      2.96 o 
   1   6   9       39.49       46.39      4.74 o 
   2   6   9        8.51       10.80      4.24 o 
   3   6   9        2.19       11.99      3.71 o 
   4   6   9        3.62       15.26      3.82 o 
   5   6   9       12.35       10.73      4.68 o 
   6   6   9        4.54        5.40      4.86 o 
   7   6   9        0.59        0.28      4.68 o 
 -11   7   9       18.00       12.09      4.93 o 
 -10   7   9        2.59        0.70      4.16 o 
  -9   7   9       14.06       11.88      4.26 o 
  -8   7   9        2.74       11.94      4.16 o 
  -7   7   9        6.66       21.13      4.61 o 
  -6   7   9       14.10        9.54      3.91 o 
  -5   7   9        0.09        1.63      3.62 o 
  -4   7   9        0.53        2.00      3.42 o 
  -3   7   9        1.67        9.24      3.56 o 
  -2   7   9       65.43       55.66      5.49 o 
  -1   7   9      121.79       92.69      6.23 o 
   0   7   9       14.56       19.75      3.81 o 
   1   7   9        9.19        1.67      4.04 o 
   2   7   9        1.98        5.81      3.81 o 
   3   7   9        2.41        0.23      3.75 o 
   4   7   9       10.04        0.95      4.52 o 
   5   7   9        4.05        2.25      4.04 o 
   6   7   9        5.79       10.38      4.72 o 
 -10   8   9        1.35        5.32      4.14 o 
  -9   8   9        8.94        0.00      4.36 o 
  -8   8   9       20.89       12.60      5.02 o 
  -7   8   9       12.28       17.37      4.19 o 
  -6   8   9        2.47        6.98      3.91 o 
  -5   8   9        4.36        4.22      4.09 o 
  -4   8   9       11.73        8.26      3.77 o 
  -3   8   9       19.46        8.58      3.91 o 
  -2   8   9       26.20       19.34      4.47 o 
  -1   8   9        0.68        0.70      4.29 o 
   0   8   9       39.65       49.06      4.14 o 
   1   8   9       29.88       29.14      5.04 o 
   2   8   9        1.25        0.47      3.57 o 
   3   8   9       14.33        7.17      4.37 o 
   4   8   9        1.92        0.50      4.55 o 
   5   8   9        1.44       10.13      4.05 o 
  -9   9   9        1.01        4.18      4.30 o 
  -8   9   9        7.57       12.71      3.81 o 
  -7   9   9        2.96        0.26      4.00 o 
  -6   9   9        2.08        2.19      3.80 o 
  -5   9   9        3.46        4.87      4.06 o 
  -4   9   9        3.48        2.47      3.98 o 
  -3   9   9        0.23        8.53      4.04 o 
  -2   9   9       18.14        8.48      4.61 o 
  -1   9   9        0.49        9.03      4.04 o 
   0   9   9        5.17        4.62      3.09 o 
   1   9   9       20.27       18.04      5.09 o 
   2   9   9        1.98        3.49      4.20 o 
   3   9   9        1.06        5.79      4.13 o 
   4   9   9        0.38        4.89      4.22 o 
  -8  10   9        2.49        1.77      4.68 o 
  -7  10   9        4.15        0.76      4.74 o 
  -6  10   9        3.30        4.89      3.90 o 
  -5  10   9        0.41        2.08      4.42 o 
  -4  10   9        3.53        6.16      4.19 o 
  -3  10   9       11.43       11.00      4.68 o 
  -2  10   9        7.51        4.24      5.08 o 
  -1  10   9        1.87        2.91      5.13 o 
   0  10   9        0.55        1.40      6.60 o 
   1  10   9        6.87       17.02      4.35 o 
   2  10   9       16.34       16.19      5.17 o 
   3  10   9        1.85        4.15      4.73 o 
  -6  11   9        0.25        4.57      4.69 o 
  -5  11   9        2.20        0.55      4.90 o 
  -4  11   9        3.77        1.43      4.98 o 
  -3  11   9        2.47        5.02      5.02 o 
  -2  11   9        6.77        1.21      5.80 o 
  -1  11   9        2.20        7.12      5.50 o 
   0  11   9        1.10        2.98      3.41 o 
   1  11   9        1.43        5.22      5.22 o 
 -13   0  10        0.01        5.28      5.28 o 
 -12   0  10       10.35        3.84      4.71 o 
 -11   0  10        0.52        2.20      4.04 o 
 -10   0  10       10.33       10.48      3.84 o 
  -9   0  10       67.89       76.67      4.89 o 
  -8   0  10       17.24       28.44      3.78 o 
  -7   0  10        1.39        1.29      2.57 o 
  -6   0  10        8.58       13.26      2.80 o 
  -5   0  10       13.99       18.40      3.07 o 
  -4   0  10      107.65      106.59      4.76 o 
  -3   0  10       33.82       36.60      3.56 o 
  -2   0  10        5.31        6.48      3.92 o 
  -1   0  10       10.66       20.58      3.64 o 
   0   0  10      623.93      707.76     25.73 o 
   1   0  10       17.90       20.52      3.94 o 
   2   0  10      109.61      106.66      3.13 o 
   3   0  10        5.55        0.35      3.35 o 
   4   0  10        1.13        0.00      3.08 o 
   5   0  10       23.21       27.52      4.28 o 
   6   0  10        5.50        1.23      3.96 o 
   7   0  10        8.56        2.78      3.91 o 
   8   0  10        1.25        0.64      3.28 o 
 -13   1  10        7.25        7.44      5.19 o 
 -12   1  10        9.17       14.10      5.01 o 
 -11   1  10        2.74        8.97      4.40 o 
 -10   1  10       25.67       40.06      4.51 o 
  -9   1  10       14.31       21.22      3.77 o 
  -8   1  10       53.25       44.44      4.34 o 
  -7   1  10        3.21        3.48      2.86 o 
  -6   1  10       18.81       17.70      2.35 o 
  -5   1  10       14.70        5.13      2.38 o 
  -4   1  10       15.10       14.42      2.81 o 
  -3   1  10       86.08       81.09      4.32 o 
  -2   1  10       45.11       34.81      3.44 o 
  -1   1  10      183.42      185.71      6.16 o 
   0   1  10       21.58       19.46      2.54 o 
   1   1  10      239.08      202.47      6.62 o 
   2   1  10      102.21      110.76      5.64 o 
   3   1  10        6.51        5.14      3.47 o 
   4   1  10       36.13       25.60      3.95 o 
   5   1  10        1.72        2.00      3.29 o 
   6   1  10       14.77       13.46      3.69 o 
   7   1  10        3.89        3.35      3.97 o 
 -13   2  10        7.86       10.36      4.57 o 
 -12   2  10       14.14       12.61      4.78 o 
 -11   2  10       39.75       42.10      5.46 o 
 -10   2  10       10.25       12.20      4.64 o 
  -9   2  10       65.69       62.51      5.73 o 
  -8   2  10       73.81       77.93      5.04 o 
  -7   2  10       37.13       53.28      3.96 o 
  -6   2  10       53.72       50.25      3.34 o 
  -5   2  10       24.27       20.39      2.31 o 
  -4   2  10       16.79        7.97      2.54 o 
  -3   2  10        8.85        9.94      2.98 o 
  -2   2  10       87.96       74.70      4.07 o 
  -1   2  10        2.14        7.46      2.86 o 
   0   2  10       72.55       53.93      3.07 o 
   1   2  10       93.87       97.75      5.15 o 
   2   2  10        7.73       17.04      3.39 o 
   3   2  10       42.67       27.58      3.95 o 
   4   2  10       11.06        5.76      3.67 o 
   5   2  10        8.54        0.00      3.70 o 
   6   2  10        2.86        4.92      3.99 o 
   7   2  10        3.93        8.29      3.89 o 
 -12   3  10       15.53       15.46      4.73 o 
 -11   3  10        4.00        0.22      4.17 o 
 -10   3  10        5.57        4.45      4.45 o 
  -9   3  10       50.22       61.57      5.18 o 
  -8   3  10       42.67       40.85      4.51 o 
  -7   3  10       45.36       41.44      4.06 o 
  -6   3  10        3.31        4.53      2.96 o 
  -5   3  10       32.97       31.32      2.73 o 
  -4   3  10       25.56       18.94      2.49 o 
  -3   3  10        0.61        2.83      2.83 o 
  -2   3  10       49.45       61.97      3.85 o 
  -1   3  10      105.54       79.69      4.52 o 
   0   3  10      215.93      206.44      4.70 o 
   1   3  10      109.51      141.07      6.18 o 
   2   3  10       46.65       50.19      4.63 o 
   3   3  10       15.50       16.68      3.92 o 
   4   3  10       20.15        9.05      4.09 o 
   5   3  10        5.59       10.92      4.53 o 
   6   3  10        5.38        1.41      4.17 o 
   7   3  10        4.43        1.00      4.41 o 
 -12   4  10        1.94        7.05      4.36 o 
 -11   4  10       22.68       27.84      5.07 o 
 -10   4  10        3.62        0.90      4.24 o 
  -9   4  10       23.23       20.05      4.75 o 
  -8   4  10        4.42        2.36      3.69 o 
  -7   4  10       36.04       54.48      4.50 o 
  -6   4  10        8.89        4.28      3.38 o 
  -5   4  10       21.02       23.35      3.37 o 
  -4   4  10       18.50       10.82      3.31 o 
  -3   4  10       41.79       34.25      3.62 o 
  -2   4  10       56.46       53.85      4.42 o 
  -1   4  10       15.51       17.05      3.99 o 
   0   4  10       93.84       80.82      5.73 o 
   1   4  10       86.49       78.44      5.47 o 
   2   4  10       70.19       65.58      5.26 o 
   3   4  10       25.52       36.16      4.89 o 
   4   4  10       41.03       31.23      4.50 o 
   5   4  10        0.76        4.39      4.39 o 
   6   4  10        3.34        1.24      4.38 o 
   7   4  10        0.65        1.05      4.58 o 
 -12   5  10       45.27       38.72      5.92 o 
 -11   5  10       10.55        8.06      4.63 o 
 -10   5  10        6.27       13.11      4.22 o 
  -9   5  10        2.81        0.45      3.84 o 
  -8   5  10        7.61        4.19      3.98 o 
  -7   5  10       15.33       18.10      3.72 o 
  -6   5  10        5.91        1.13      3.31 o 
  -5   5  10        3.78        1.43      3.02 o 
  -4   5  10        4.64        2.45      3.30 o 
  -3   5  10       58.04       76.02      4.86 o 
  -2   5  10       41.37       46.39      4.54 o 
  -1   5  10      104.86       86.65      5.15 o 
   0   5  10       28.88       24.86      2.97 o 
   1   5  10       58.41       68.74      4.79 o 
   2   5  10       13.10       13.09      3.81 o 
   3   5  10       23.02       31.35      4.85 o 
   4   5  10       22.36       17.58      4.50 o 
   5   5  10        4.36        5.09      4.93 o 
   6   5  10        3.38        4.41      4.53 o 
 -11   6  10       13.41       10.88      4.79 o 
 -10   6  10       16.87        6.72      4.65 o 
  -9   6  10       20.88       24.46      4.89 o 
  -8   6  10       11.72        7.94      4.32 o 
  -7   6  10       16.27       15.01      3.87 o 
  -6   6  10        0.43        1.03      3.74 o 
  -5   6  10       39.70       35.91      4.73 o 
  -4   6  10       22.91       34.35      4.63 o 
  -3   6  10        0.41        1.36      3.91 o 
  -2   6  10       45.14       66.60      5.32 o 
  -1   6  10       22.60       20.71      4.40 o 
   0   6  10       98.33       79.25      9.37 o 
   1   6  10       13.63        6.71      4.37 o 
   2   6  10       13.26       19.15      3.98 o 
   3   6  10        0.47        2.25      4.12 o 
   4   6  10        5.62        2.88      4.26 o 
   5   6  10        9.63       11.47      4.68 o 
   6   6  10        2.44        0.28      4.70 o 
 -10   7  10        8.72        6.40      4.87 o 
  -9   7  10        5.20        3.37      4.24 o 
  -8   7  10        2.07       11.17      4.34 o 
  -7   7  10       30.20       27.13      4.74 o 
  -6   7  10       12.02        7.96      4.12 o 
  -5   7  10        3.98        3.68      3.63 o 
  -4   7  10       10.19       14.23      3.74 o 
  -3   7  10       45.83       57.36      4.91 o 
  -2   7  10       18.33       19.00      4.91 o 
  -1   7  10        3.15        8.58      4.21 o 
   0   7  10       67.00       55.63      4.09 o 
   1   7  10       13.41       17.18      4.50 o 
   2   7  10        2.99        3.02      3.70 o 
   3   7  10        1.42        1.67      4.31 o 
   4   7  10        0.89        0.77      4.18 o 
   5   7  10        0.77        3.98      4.37 o 
  -9   8  10        8.38       13.38      3.90 o 
  -8   8  10        3.24        1.70      4.53 o 
  -7   8  10        0.57        2.88      4.29 o 
  -6   8  10        8.45       11.43      4.12 o 
  -5   8  10        6.14       11.86      4.08 o 
  -4   8  10        4.30        2.62      4.32 o 
  -3   8  10        2.61        3.13      4.03 o 
  -2   8  10        6.70        2.21      4.40 o 
  -1   8  10       17.28       22.21      4.90 o 
   0   8  10        9.86       21.90      3.78 o 
   1   8  10        6.55        0.49      4.80 o 
   2   8  10        8.19        4.00      4.34 o 
   3   8  10        2.58        1.53      4.58 o 
   4   8  10        4.38       11.79      4.20 o 
  -8   9  10       14.31       11.44      4.76 o 
  -7   9  10        4.75        6.87      4.54 o 
  -6   9  10        0.08        1.28      4.08 o 
  -5   9  10        0.03        7.68      4.34 o 
  -4   9  10        4.21        3.37      3.98 o 
  -3   9  10        3.35        9.54      4.53 o 
  -2   9  10        1.35        2.18      4.38 o 
  -1   9  10        2.86        6.42      4.79 o 
   0   9  10        2.51        2.36      3.97 o 
   1   9  10        4.66        5.57      4.71 o 
   2   9  10        3.63        0.27      4.55 o 
   3   9  10        0.28        4.67      4.67 o 
  -7  10  10        2.04        2.37      4.07 o 
  -6  10  10        0.61        0.26      4.22 o 
  -5  10  10        4.17        6.01      4.31 o 
  -4  10  10        2.44        6.14      4.25 o 
  -3  10  10        0.35        2.29      4.86 o 
  -2  10  10        4.90        4.42      4.72 o 
  -1  10  10        4.09        4.56      4.89 o 
   0  10  10        5.04        2.28      3.52 o 
   1  10  10        0.10        3.05      5.05 o 
   2  10  10        0.18        2.16      5.04 o 
  -4  11  10        3.26        3.81      5.21 o 
  -3  11  10        1.33       10.95      4.71 o 
  -2  11  10        6.20        5.65      6.02 o 
  -1  11  10        3.43        9.36      5.89 o 
 -12   0  11       19.41        9.15      4.73 o 
 -11   0  11        2.42        4.41      3.62 o 
 -10   0  11        7.34        1.98      3.11 o 
  -9   0  11      126.58      120.45      5.81 o 
  -8   0  11        0.59        4.48      2.83 o 
  -7   0  11       25.02       17.75      3.15 o 
  -6   0  11       35.06       59.41      4.48 o 
  -5   0  11       43.74       29.39      3.52 o 
  -4   0  11       50.25       48.49      4.28 o 
  -3   0  11      133.04      164.31      6.54 o 
  -2   0  11        2.35        5.43      3.40 o 
  -1   0  11      593.10      608.04     11.22 o 
   0   0  11       14.22       11.31      3.21 o 
   1   0  11      179.95      234.81      7.62 o 
   2   0  11        3.92        3.08      3.62 o 
   3   0  11        2.31        0.76      3.19 o 
   4   0  11        0.35        2.55      3.52 o 
   5   0  11        1.54        3.53      3.29 o 
   6   0  11        3.98        1.93      3.56 o 
   7   0  11        1.40        0.44      3.67 o 
 -12   1  11        1.45        4.73      4.54 o 
 -11   1  11        4.64       16.89      3.96 o 
 -10   1  11       10.15       17.55      3.77 o 
  -9   1  11        9.42        7.98      3.68 o 
  -8   1  11       50.01       52.51      4.48 o 
  -7   1  11       78.62       55.87      4.03 o 
  -6   1  11        1.14        3.14      2.73 o 
  -5   1  11        0.07        1.18      2.70 o 
  -4   1  11       15.23       26.95      3.68 o 
  -3   1  11       93.54       88.13      5.06 o 
  -2   1  11      167.68      138.12      5.83 o 
  -1   1  11       25.65       24.94      3.87 o 
   0   1  11       40.25       47.47      3.06 o 
   1   1  11       89.82       69.93      5.20 o 
   2   1  11       25.54       28.01      4.17 o 
   3   1  11       47.59       31.55      4.49 o 
   4   1  11        3.87        0.20      3.48 o 
   5   1  11        0.57        1.06      3.47 o 
   6   1  11        3.36        0.22      4.03 o 
   7   1  11        0.61        2.05      4.13 o 
 -12   2  11       14.72       15.89      5.22 o 
 -11   2  11        2.83        8.49      4.05 o 
 -10   2  11        5.42        1.71      3.99 o 
  -9   2  11        5.71        7.32      3.48 o 
  -8   2  11       20.16       23.82      3.90 o 
  -7   2  11        0.49        0.18      2.88 o 
  -6   2  11       19.84       13.46      3.16 o 
  -5   2  11       21.91       22.90      3.21 o 
  -4   2  11      100.74       86.19      4.85 o 
  -3   2  11       24.65       25.44      3.59 o 
  -2   2  11      166.30      190.55      6.65 o 
  -1   2  11        1.11        4.04      3.29 o 
   0   2  11       26.33       23.18      5.56 o 
   1   2  11        9.40        1.41      3.53 o 
   2   2  11        3.89        2.56      3.42 o 
   3   2  11        3.85        1.17      3.52 o 
   4   2  11        4.01        3.64      3.64 o 
   5   2  11        0.72        1.55      4.35 o 
   6   2  11        0.62        0.93      3.85 o 
 -12   3  11        0.60        4.11      4.56 o 
 -11   3  11       10.73       14.32      4.64 o 
 -10   3  11        7.25        0.21      4.48 o 
  -9   3  11       20.78       14.42      4.25 o 
  -8   3  11        5.30       13.79      3.51 o 
  -7   3  11       11.87        4.39      3.35 o 
  -6   3  11       11.67       10.30      3.24 o 
  -5   3  11       11.87       12.00      3.13 o 
  -4   3  11       27.68       18.44      3.31 o 
  -3   3  11       37.52       42.00      4.17 o 
  -2   3  11       91.51      101.23      5.46 o 
  -1   3  11       63.84       45.27      4.67 o 
   0   3  11       41.16       41.19      5.50 o 
   1   3  11        2.63        1.64      3.11 o 
   2   3  11        3.27        1.53      3.44 o 
   3   3  11       13.75        9.78      3.90 o 
   4   3  11        1.50        6.74      3.58 o 
   5   3  11        1.43        5.82      3.61 o 
   6   3  11        0.52        2.46      4.04 o 
 -11   4  11        9.16        9.86      5.17 o 
 -10   4  11        2.61        2.33      4.13 o 
  -9   4  11       48.78       44.75      3.94 o 
  -8   4  11        0.08        8.72      3.32 o 
  -7   4  11       41.72       57.96      5.07 o 
  -6   4  11        2.18        2.71      3.20 o 
  -5   4  11       76.30       66.97      4.72 o 
  -4   4  11        0.92        3.16      3.16 o 
  -3   4  11       23.12       20.37      3.55 o 
  -2   4  11       76.36       64.64      4.97 o 
  -1   4  11       64.47       74.46      5.06 o 
   0   4  11       51.97       43.80      6.14 o 
   1   4  11       17.45        6.03      4.03 o 
   2   4  11        1.65        3.65      3.65 o 
   3   4  11       23.29       23.22      4.23 o 
   4   4  11        5.81        5.51      4.36 o 
   5   4  11        2.32        3.17      4.06 o 
   6   4  11        0.02        4.89      4.51 o 
 -11   5  11       24.00       29.17      5.56 o 
 -10   5  11       15.82        6.23      4.55 o 
  -9   5  11        0.83        3.41      4.19 o 
  -8   5  11        4.12       13.81      4.29 o 
  -7   5  11       29.64       23.57      4.30 o 
  -6   5  11        9.17        9.42      3.77 o 
  -5   5  11       38.04       37.77      4.31 o 
  -4   5  11       48.51       48.10      4.92 o 
  -3   5  11       19.94       15.06      4.13 o 
  -2   5  11      107.74       99.62      5.79 o 
  -1   5  11       22.50       12.81      3.94 o 
   0   5  11       30.64       36.24      3.95 o 
   1   5  11        8.93        3.80      4.13 o 
   2   5  11       34.38       32.35      4.92 o 
   3   5  11       11.05        4.34      3.97 o 
   4   5  11        0.18        6.54      4.18 o 
   5   5  11        3.84        8.20      4.53 o 
 -10   6  11        7.72        1.97      5.15 o 
  -9   6  11        3.65        1.19      4.26 o 
  -8   6  11        0.86        0.22      3.95 o 
  -7   6  11        2.93        8.58      3.99 o 
  -6   6  11        0.58        0.22      3.65 o 
  -5   6  11       19.95       14.02      4.13 o 
  -4   6  11        3.11        3.11      3.54 o 
  -3   6  11       36.61       19.36      4.04 o 
  -2   6  11       44.83       27.11      4.36 o 
  -1   6  11       34.27       30.00      4.54 o 
   0   6  11       37.24       47.13      3.72 o 
   1   6  11        3.21        6.83      3.96 o 
   2   6  11        5.59       10.50      3.89 o 
   3   6  11        1.62        8.01      4.09 o 
   4   6  11        0.22        0.77      4.15 o 
   5   6  11        0.09        4.59      4.59 o 
 -10   7  11        4.49        9.78      4.48 o 
  -9   7  11        1.47        0.00      4.38 o 
  -8   7  11        5.78        1.20      4.49 o 
  -7   7  11        0.73        8.22      3.86 o 
  -6   7  11       16.96        7.15      4.49 o 
  -5   7  11        0.85        3.92      3.92 o 
  -4   7  11       17.99       18.71      4.39 o 
  -3   7  11       13.28       13.15      3.98 o 
  -2   7  11       33.60       34.97      4.58 o 
  -1   7  11        2.30        0.47      4.33 o 
   0   7  11       39.61       32.98      3.71 o 
   1   7  11       11.67       13.28      4.66 o 
   2   7  11        2.18        3.00      4.26 o 
   3   7  11        1.51        2.31      4.32 o 
   4   7  11        2.71        9.78      4.58 o 
  -9   8  11        4.12        9.10      4.56 o 
  -8   8  11        6.21        9.28      4.39 o 
  -7   8  11       14.84       13.69      4.49 o 
  -6   8  11        1.94        2.72      4.16 o 
  -5   8  11        4.35        7.42      4.34 o 
  -4   8  11        1.27        1.74      4.53 o 
  -3   8  11        0.78        1.77      4.66 o 
  -2   8  11        1.56        6.99      4.38 o 
  -1   8  11       26.84       20.98      5.29 o 
   0   8  11        2.97        1.77      3.37 o 
   1   8  11        1.93        6.31      4.17 o 
   2   8  11        0.28        2.11      4.52 o 
   3   8  11        1.19        2.14      4.69 o 
  -7   9  11        6.00        1.30      4.52 o 
  -6   9  11        5.84        5.75      4.39 o 
  -5   9  11        0.26        4.51      4.51 o 
  -4   9  11        0.06        2.16      4.34 o 
  -3   9  11       11.97       11.27      4.57 o 
  -2   9  11        1.49        0.56      4.62 o 
  -1   9  11        3.54        2.60      4.63 o 
   0   9  11        5.36        8.51      4.87 o 
   1   9  11        0.23        0.00      4.67 o 
   2   9  11        3.02        4.86      4.86 o 
  -5  10  11        0.65        4.19      4.55 o 
  -4  10  11       20.53       26.04      5.26 o 
  -3  10  11        1.57        8.82      4.72 o 
  -2  10  11        2.36        2.72      5.47 o 
  -1  10  11        2.50        0.63      5.37 o 
   0  10  11        1.68        0.43      4.63 o 
 -12   0  12        0.25        0.40      3.09 o 
 -11   0  12        5.14        3.95      3.30 o 
 -10   0  12        3.78        3.04      3.31 o 
  -9   0  12       18.01       17.81      3.29 o 
  -8   0  12       13.20       11.14      3.40 o 
  -7   0  12       60.85       87.45      5.29 o 
  -6   0  12        8.71        1.24      3.21 o 
  -5   0  12       24.77       26.83      3.86 o 
  -4   0  12       19.84       12.20      3.85 o 
  -3   0  12        7.19       11.86      4.11 o 
  -2   0  12       98.87      135.19      6.46 o 
  -1   0  12        0.70        3.69      4.09 o 
   0   0  12      151.47      121.38      4.61 o 
   1   0  12       27.91       38.26      4.84 o 
   2   0  12        4.73        0.82      3.69 o 
   3   0  12        2.90        0.81      3.33 o 
   4   0  12        0.80        3.15      3.59 o 
   5   0  12        1.17        4.96      3.42 o 
 -12   1  12        7.90        6.34      4.24 o 
 -11   1  12        0.31        8.04      3.44 o 
 -10   1  12        9.74        9.66      3.51 o 
  -9   1  12       23.00       27.96      4.07 o 
  -8   1  12       33.27       31.13      4.37 o 
  -7   1  12        3.49        6.70      3.49 o 
  -6   1  12       37.13       32.82      4.16 o 
  -5   1  12        9.06       11.65      3.79 o 
  -4   1  12       59.21       83.79      5.31 o 
  -3   1  12      129.41      112.11      5.89 o 
  -2   1  12       68.45       49.72      5.01 o 
  -1   1  12       35.43       37.27      4.75 o 
   0   1  12        0.34        0.53      2.51 o 
   1   1  12       12.34        9.47      3.83 o 
   2   1  12       11.88        8.67      3.51 o 
   3   1  12        3.89        1.02      3.72 o 
   4   1  12        5.20        9.42      3.66 o 
   5   1  12        0.16        2.22      3.52 o 
 -11   2  12        1.66        1.34      3.89 o 
 -10   2  12       13.59       16.39      4.18 o 
  -9   2  12        2.35       10.06      3.15 o 
  -8   2  12        0.26        0.90      3.31 o 
  -7   2  12        3.09        2.24      2.83 o 
  -6   2  12       18.48       16.78      3.65 o 
  -5   2  12       50.65       32.07      4.23 o 
  -4   2  12        2.76        8.75      3.49 o 
  -3   2  12       18.53       19.45      3.64 o 
  -2   2  12       29.35       19.68      4.07 o 
  -1   2  12       20.14       10.30      3.39 o 
   0   2  12       21.24       20.06     17.44 o 
   1   2  12        9.76       16.54      3.74 o 
   2   2  12        4.26        8.01      3.24 o 
   3   2  12        0.14        4.84      3.53 o 
   4   2  12        0.22        3.79      3.69 o 
   5   2  12        0.70        0.68      3.67 o 
 -11   3  12       16.08       10.32      4.20 o 
 -10   3  12        1.07        1.10      4.09 o 
  -9   3  12        1.85        6.72      3.86 o 
  -8   3  12       14.36        5.73      3.69 o 
  -7   3  12       12.17        8.02      3.35 o 
  -6   3  12        4.33       10.40      3.00 o 
  -5   3  12        3.00       12.70      3.44 o 
  -4   3  12       11.31       14.46      3.41 o 
  -3   3  12        7.30        6.20      3.65 o 
  -2   3  12       47.53       32.40      4.31 o 
  -1   3  12        3.02        6.21      3.18 o 
   0   3  12        5.41       13.67      2.70 o 
   1   3  12       13.53        2.02      3.82 o 
   2   3  12        2.31        5.43      3.29 o 
   3   3  12        0.14        1.52      3.81 o 
   4   3  12        0.73        0.23      3.82 o 
   5   3  12        0.00        0.98      3.85 o 
 -11   4  12       11.94       23.92      4.98 o 
 -10   4  12        0.50        2.74      4.42 o 
  -9   4  12       16.32       18.62      4.22 o 
  -8   4  12       23.14       20.94      3.58 o 
  -7   4  12        9.95       11.94      3.69 o 
  -6   4  12       21.87       14.96      3.45 o 
  -5   4  12       57.35       52.52      5.20 o 
  -4   4  12       65.47       66.90      5.04 o 
  -3   4  12       30.31       31.61      4.01 o 
  -2   4  12       14.33       11.95      3.87 o 
  -1   4  12        7.44        0.81      3.82 o 
   0   4  12       17.03       24.76      4.41 o 
   1   4  12        6.67        1.90      3.94 o 
   2   4  12        1.13        1.12      3.79 o 
   3   4  12        1.71        1.84      4.00 o 
   4   4  12        2.17        4.15      4.15 o 
   5   4  12        2.06        4.55      4.16 o 
 -10   5  12       10.59       15.71      4.81 o 
  -9   5  12        2.20        1.13      4.22 o 
  -8   5  12        9.86       21.20      4.02 o 
  -7   5  12       41.81       48.63      5.45 o 
  -6   5  12        3.44        6.15      3.39 o 
  -5   5  12       28.17       35.70      4.96 o 
  -4   5  12        2.90        2.22      3.88 o 
  -3   5  12       29.64       28.69      4.15 o 
  -2   5  12        1.39        4.99      3.56 o 
  -1   5  12       16.73       13.93      4.62 o 
   0   5  12       28.41       32.48      3.27 o 
   1   5  12       13.46        3.18      4.17 o 
   2   5  12        7.07        7.93      3.81 o 
   3   5  12        4.53        1.94      4.13 o 
   4   5  12        2.91        3.31      4.16 o 
 -10   6  12        0.77        4.54      4.54 o 
  -9   6  12        2.30        6.67      4.03 o 
  -8   6  12       13.85       17.56      4.48 o 
  -7   6  12        3.08        2.48      4.50 o 
  -6   6  12       16.96       21.44      4.71 o 
  -5   6  12       17.69       15.97      4.52 o 
  -4   6  12       18.94       17.54      4.15 o 
  -3   6  12        4.95        1.55      3.70 o 
  -2   6  12       32.66       29.00      4.71 o 
  -1   6  12        3.73        4.89      4.01 o 
   0   6  12        6.21        5.31      3.16 o 
   1   6  12        6.07        5.13      4.61 o 
   2   6  12        2.97        0.00      4.66 o 
   3   6  12        0.88        1.53      4.50 o 
   4   6  12        2.30        9.23      4.65 o 
  -9   7  12        3.25        1.00      4.39 o 
  -8   7  12       17.65       14.29      4.88 o 
  -7   7  12        3.62        0.72      4.41 o 
  -6   7  12        2.64        1.89      4.17 o 
  -5   7  12        1.20        3.08      4.18 o 
  -4   7  12        7.12       11.20      3.82 o 
  -3   7  12        7.73        6.29      4.24 o 
  -2   7  12        4.58        3.70      4.40 o 
  -1   7  12        0.82        1.02      4.71 o 
   0   7  12        0.44        1.16      2.92 o 
   1   7  12        2.16        2.06      4.39 o 
   2   7  12        3.78        3.12      4.24 o 
   3   7  12        3.13        9.03      4.68 o 
  -8   8  12        7.22        7.56      4.22 o 
  -7   8  12        8.52       14.09      4.71 o 
  -6   8  12        7.65        1.52      4.54 o 
  -5   8  12        3.86        0.00      4.57 o 
  -4   8  12        1.04        7.20      4.62 o 
  -3   8  12        1.25        4.19      4.30 o 
  -2   8  12        1.60        1.77      3.68 o 
  -1   8  12        0.50        0.82      4.34 o 
   0   8  12        3.83        3.53      3.16 o 
   1   8  12        0.75        3.84      4.20 o 
  -6   9  12        4.32        3.16      4.30 o 
  -5   9  12        1.76        2.96      4.31 o 
  -4   9  12        4.80        4.93      4.81 o 
  -3   9  12        2.94        4.22      5.07 o 
  -2   9  12        0.54        3.45      4.93 o 
  -1   9  12        0.68        0.60      5.23 o 
   0   9  12        0.95        3.65      3.44 o 
 -11   0  13        1.88        1.82      3.28 o 
 -10   0  13        1.75        2.01      3.08 o 
  -9   0  13        2.24        1.49      3.36 o 
  -8   0  13        0.83        1.52      3.36 o 
  -7   0  13        3.17        1.17      3.94 o 
  -6   0  13       18.37       21.86      4.12 o 
  -5   0  13       30.87       24.17      4.41 o 
  -4   0  13       13.42       14.11      4.42 o 
  -3   0  13       46.13       69.04      5.53 o 
  -2   0  13       16.13        3.47      3.88 o 
  -1   0  13       25.49       18.93      4.92 o 
   0   0  13       17.47       16.76      3.31 o 
   1   0  13        8.45        1.36      4.11 o 
   2   0  13        7.71        8.27      3.39 o 
   3   0  13        4.93        3.44      3.71 o 
   4   0  13        2.36        3.50      3.81 o 
 -11   1  13        0.45        0.57      3.24 o 
 -10   1  13        0.49        0.55      3.38 o 
  -9   1  13        3.84        0.91      3.56 o 
  -8   1  13       20.46       13.23      4.18 o 
  -7   1  13       39.06       29.76      4.16 o 
  -6   1  13        6.43       11.27      3.79 o 
  -5   1  13       33.74       40.80      4.26 o 
  -4   1  13       11.72       13.34      4.20 o 
  -3   1  13       25.31       29.75      4.41 o 
  -2   1  13       71.78       75.02      5.45 o 
  -1   1  13        2.69        3.77      3.77 o 
   0   1  13       20.67       16.73      4.40 o 
   1   1  13        5.70        0.66      3.80 o 
   2   1  13        1.18        0.20      3.84 o 
   3   1  13        2.50        2.38      3.71 o 
   4   1  13        1.97        1.33      3.70 o 
 -11   2  13        3.59        1.66      3.56 o 
 -10   2  13        5.34        6.70      3.59 o 
  -9   2  13       18.67       22.68      3.95 o 
  -8   2  13       10.37       13.65      3.71 o 
  -7   2  13        6.59        8.75      3.62 o 
  -6   2  13       14.08       18.81      3.90 o 
  -5   2  13       60.35       42.38      4.75 o 
  -4   2  13       71.95       67.61      5.39 o 
  -3   2  13        3.49        1.16      4.15 o 
  -2   2  13        0.16        8.39      3.33 o 
  -1   2  13       44.97       38.30      4.91 o 
   0   2  13        1.64        1.82      2.52 o 
   1   2  13        2.13        3.88      3.92 o 
   2   2  13        2.74        6.24      3.84 o 
   3   2  13        1.97        3.89      3.89 o 
   4   2  13        0.50        7.15      3.80 o 
 -10   3  13        0.75        0.43      3.30 o 
  -9   3  13        4.09        3.00      3.87 o 
  -8   3  13        4.37        8.71      3.74 o 
  -7   3  13       15.39        7.96      3.78 o 
  -6   3  13       31.84       49.49      4.83 o 
  -5   3  13       11.55       20.04      3.89 o 
  -4   3  13       65.65       60.29      4.93 o 
  -3   3  13       10.47        7.66      3.71 o 
  -2   3  13       13.11       18.02      3.86 o 
  -1   3  13        1.38        1.03      3.90 o 
   0   3  13        8.56        8.48      3.86 o 
   1   3  13        0.01        2.42      3.74 o 
   2   3  13        1.42        2.68      3.78 o 
   3   3  13        2.40        3.47      4.39 o 
   4   3  13        0.05        4.07      4.42 o 
 -10   4  13       19.19        6.40      4.45 o 
  -9   4  13        3.77        3.40      3.89 o 
  -8   4  13        4.27        0.21      3.95 o 
  -7   4  13        8.44       10.65      4.03 o 
  -6   4  13       16.23        7.93      3.87 o 
  -5   4  13       19.24       19.67      3.86 o 
  -4   4  13        5.22        2.61      3.83 o 
  -3   4  13        8.19        8.41      3.65 o 
  -2   4  13        7.07        1.49      3.71 o 
  -1   4  13       16.58       17.38      4.49 o 
   0   4  13        7.00        6.66      2.71 o 
   1   4  13        0.67        0.46      3.42 o 
   2   4  13        1.27        1.16      4.01 o 
   3   4  13        3.26        0.23      4.41 o 
  -9   5  13        7.86        2.91      4.53 o 
  -8   5  13       28.45       28.55      4.89 o 
  -7   5  13        2.81       12.60      3.73 o 
  -6   5  13       34.61       26.24      4.71 o 
  -5   5  13       13.29       14.41      4.05 o 
  -4   5  13       11.52       19.91      3.92 o 
  -3   5  13       10.44       11.55      3.82 o 
  -2   5  13        4.76        2.68      4.03 o 
  -1   5  13        1.02        3.85      3.85 o 
   0   5  13        7.91        5.36      3.07 o 
   1   5  13        0.12        4.11      4.22 o 
   2   5  13        5.48        8.59      4.33 o 
   3   5  13        0.81        2.78      4.74 o 
  -9   6  13        4.07        7.22      4.08 o 
  -8   6  13       26.22       17.43      5.26 o 
  -7   6  13        1.49        4.07      4.17 o 
  -6   6  13        6.39        8.58      3.67 o 
  -5   6  13        6.52        4.98      4.14 o 
  -4   6  13        0.11        1.83      3.95 o 
  -3   6  13        2.49        0.71      4.00 o 
  -2   6  13        2.77        2.87      3.57 o 
  -1   6  13        5.31        3.92      3.89 o 
   0   6  13        0.13        2.41      3.28 o 
   1   6  13        1.11        2.04      3.91 o 
   2   6  13        4.35        4.63      4.36 o 
  -8   7  13        6.03        2.38      4.54 o 
  -7   7  13        6.71        6.22      4.24 o 
  -6   7  13       17.18       15.83      4.32 o 
  -5   7  13        1.06        1.93      4.26 o 
  -4   7  13        1.34        2.47      4.15 o 
  -3   7  13        4.09        9.78      4.04 o 
  -2   7  13        2.32        3.59      4.39 o 
  -1   7  13        0.19        0.54      3.97 o 
   0   7  13        0.96        1.00      8.19 o 
   1   7  13        1.41        9.93      4.22 o 
  -6   8  13        2.23        4.39      4.39 o 
  -5   8  13        2.48        1.79      4.38 o 
  -4   8  13        7.56       14.11      4.88 o 
  -3   8  13        0.56        2.67      4.41 o 
  -2   8  13        2.97        0.82      4.91 o 
  -1   8  13        0.98        2.24      4.85 o 
 -10   0  14        1.34        0.37      3.29 o 
  -9   0  14        0.59        4.58      3.47 o 
  -8   0  14        9.92        6.64      3.79 o 
  -7   0  14        4.19        7.34      3.69 o 
  -6   0  14        7.07        0.21      4.41 o 
  -5   0  14       16.47       12.10      4.29 o 
  -4   0  14        2.83        3.73      4.47 o 
  -3   0  14        5.03        1.90      4.13 o 
  -2   0  14        4.83        6.05      4.28 o 
  -1   0  14        0.12        3.44      4.00 o 
   0   0  14        4.40       13.33      3.08 o 
   1   0  14        1.30        1.97      4.09 o 
   2   0  14        1.69        0.96      4.15 o 
   3   0  14        2.81        2.89      3.55 o 
 -10   1  14        2.60        6.48      3.35 o 
  -9   1  14        9.88        6.79      3.83 o 
  -8   1  14        0.88        1.54      3.08 o 
  -7   1  14        0.63        2.99      3.67 o 
  -6   1  14        0.41        1.43      3.71 o 
  -5   1  14       28.69       30.17      4.73 o 
  -4   1  14       12.11       16.47      3.96 o 
  -3   1  14        6.12        6.01      3.88 o 
  -2   1  14        2.73        3.44      4.24 o 
  -1   1  14       10.26        7.68      4.15 o 
   0   1  14        3.48        4.13      2.94 o 
   1   1  14        1.62        2.84      4.49 o 
   2   1  14        1.64        3.25      4.03 o 
   3   1  14        6.35        4.03      3.88 o 
 -10   2  14        3.58        4.37      3.64 o 
  -9   2  14        6.46        5.14      3.68 o 
  -8   2  14       21.06       26.61      4.17 o 
  -7   2  14       34.92       33.85      4.39 o 
  -6   2  14       19.61       17.08      4.67 o 
  -5   2  14       16.29       13.86      3.97 o 
  -4   2  14       42.07       49.04      5.15 o 
  -3   2  14        0.34        7.54      4.12 o 
  -2   2  14       11.98        8.64      4.23 o 
  -1   2  14        1.89        4.53      3.72 o 
   0   2  14        3.87        1.58      2.83 o 
   1   2  14        3.61        7.44      3.63 o 
   2   2  14        1.94        1.14      3.90 o 
   3   2  14        2.76        3.20      4.14 o 
  -9   3  14        9.56        4.54      4.08 o 
  -8   3  14        3.43        1.37      3.72 o 
  -7   3  14        0.86        5.14      3.40 o 
  -6   3  14       12.54       23.05      3.94 o 
  -5   3  14        1.13        2.25      4.07 o 
  -4   3  14        0.13       11.33      3.55 o 
  -3   3  14       18.33       14.01      4.38 o 
  -2   3  14        1.35        0.00      3.96 o 
  -1   3  14        3.99        2.05      3.82 o 
   0   3  14        2.21        4.34      2.57 o 
   1   3  14        5.09        0.94      4.00 o 
   2   3  14        0.33        1.16      4.26 o 
  -9   4  14       12.16       10.13      4.00 o 
  -8   4  14       12.89        8.41      4.55 o 
  -7   4  14        6.72        1.66      3.98 o 
  -6   4  14       11.17        9.73      4.44 o 
  -5   4  14       11.75        9.06      3.81 o 
  -4   4  14        0.79        1.72      3.78 o 
  -3   4  14        1.81        4.20      3.73 o 
  -2   4  14        1.90        2.27      3.82 o 
  -1   4  14        0.88        2.12      3.99 o 
   0   4  14        4.78        4.66      2.74 o 
   1   4  14       15.07       25.27      4.98 o 
   2   4  14        0.44        0.97      4.03 o 
  -8   5  14        2.03        2.16      3.97 o 
  -7   5  14        2.43        0.87      3.79 o 
  -6   5  14        0.92        2.39      4.06 o 
  -5   5  14        3.60        4.15      4.15 o 
  -4   5  14        0.22        0.91      3.75 o 
  -3   5  14        3.17        3.23      3.64 o 
  -2   5  14        0.88        5.21      3.99 o 
  -1   5  14        0.59        0.00      3.67 o 
   0   5  14        0.38        2.37      3.35 o 
   1   5  14        0.24        1.49      4.24 o 
  -7   6  14        8.14        2.70      4.42 o 
  -6   6  14        9.37       13.48      3.83 o 
  -5   6  14        2.77        0.47      4.34 o 
  -4   6  14        0.89        0.48      4.06 o 
  -3   6  14        0.98        0.96      4.44 o 
  -2   6  14        0.34        3.48      3.84 o 
  -1   6  14        0.99        3.57      4.51 o 
   0   6  14        0.05        0.83      3.24 o 
  -5   7  14        4.45        2.91      4.44 o 
  -4   7  14        4.58        8.75      4.28 o 
  -3   7  14        1.17        2.31      4.64 o 
  -2   7  14        1.00        4.21      4.62 o 
  -9   0  15        0.02        6.16      3.40 o 
  -8   0  15        0.65        2.03      3.92 o 
  -7   0  15        1.30        4.24      4.24 o 
  -6   0  15        3.75       12.53      4.49 o 
  -5   0  15        0.83        2.53      4.29 o 
  -4   0  15        0.15        6.20      4.01 o 
  -3   0  15        0.11        1.04      4.37 o 
  -2   0  15        1.77        2.92      4.80 o 
  -1   0  15        4.64        7.73      4.79 o 
   0   0  15        1.15        0.29      3.04 o 
   1   0  15        4.65        1.30      4.33 o 
  -9   1  15        2.53        4.14      3.32 o 
  -8   1  15        1.12        4.15      3.64 o 
  -7   1  15        4.81        0.65      3.84 o 
  -6   1  15        3.00        0.45      4.07 o 
  -5   1  15        3.09        2.33      3.84 o 
  -4   1  15        5.16        1.94      4.20 o 
  -3   1  15        3.05        9.58      4.09 o 
  -2   1  15       12.46        4.01      4.51 o 
  -1   1  15        2.64        3.55      4.21 o 
   0   1  15       10.39        4.37      3.81 o 
   1   1  15        0.56        0.00      4.21 o 
  -8   2  15        1.34        3.99      3.17 o 
  -7   2  15        1.13        0.00      3.87 o 
  -6   2  15        0.33        4.30      3.68 o 
  -5   2  15        2.55        4.23      4.24 o 
  -4   2  15       11.89       13.77      4.46 o 
  -3   2  15        2.34        0.47      4.31 o 
  -2   2  15        9.76        8.44      4.14 o 
  -1   2  15        1.94        2.21      4.14 o 
   0   2  15        2.55        2.49      2.80 o 
   1   2  15        5.57       10.28      3.99 o 
  -8   3  15        4.70        7.00      3.79 o 
  -7   3  15        9.06        0.40      4.04 o 
  -6   3  15       10.61       14.42      4.04 o 
  -5   3  15        0.12        1.52      3.77 o 
  -4   3  15        4.02        3.17      3.97 o 
  -3   3  15        1.53        2.08      3.67 o 
  -2   3  15        4.55       13.37      3.95 o 
  -1   3  15        9.50        9.51      4.64 o 
   0   3  15        1.18        2.91      3.13 o 
  -7   4  15        1.54        4.16      4.16 o 
  -6   4  15        1.70        3.44      3.70 o 
  -5   4  15       14.09        9.31      3.83 o 
  -4   4  15        2.22        6.16      3.64 o 
  -3   4  15        0.01        3.94      3.94 o 
  -2   4  15        1.44        0.48      4.14 o 
  -1   4  15        0.61        3.70      4.06 o 
  -6   5  15        4.72        1.11      4.16 o 
  -5   5  15        1.33        0.90      4.07 o 
  -4   5  15        0.52        1.66      3.89 o 
  -3   5  15        0.02        3.15      3.77 o 
  -2   5  15        7.73        6.42      4.44 o 
  -6   0  16        1.37        2.41      4.31 o 
  -5   0  16        3.15        0.56      4.92 o 
  -4   0  16        3.13        2.25      5.06 o 
  -3   0  16        5.64        1.14      4.86 o 
  -2   0  16        8.29        1.99      4.61 o 
  -6   1  16        7.27        0.73      4.44 o 
  -5   1  16        1.87        0.00      4.37 o 
  -4   1  16        4.88        2.34      4.48 o 
  -3   1  16        0.22        9.00      4.24 o 
  -2   1  16        2.89        1.62      4.86 o 
  -6   2  16        1.58        2.74      4.30 o 
  -5   2  16        3.29        0.71      4.16 o 
  -4   2  16        2.88        2.22      4.13 o 
  -3   2  16        7.75        7.07      4.54 o 
                                                 
